# Supplementary material for: Childhood hematologic cancer and residential proximity to oil and gas development
Source: PLoS One. 2017 Feb 15;12(2):e0170423. doi: 10.1371/journal.pone.0170423 (PMC5310851; doi:10.1371/journal.pone.0170423)
Supplement: S1 Table — (ZIP) [file pone.0170423.s001.zip]

Archive with 1 entries (1 files):
- ActiveWells_Final_1991_2013 for Table S1.xlsx
