# Supplementary material for: Childhood hematologic cancer and residential proximity to oil and gas development
Source: PLoS One. 2017 Feb 15;12(2):e0170423. doi: 10.1371/journal.pone.0170423 (PMC5310851; doi:10.1371/journal.pone.0170423)
Supplement: S1 Table — (ZIP) [file pone.0170423.s001.zip › ActiveWells_Final_1991_2013 for Table S1.xlsx]

## Sheet: Sheet1
S1 Table: Location coordinates for active oil and gas wells by year: 0 = not active, 1 = active per COGCC, 2 = active according to production records, 3 = active per COGCC and production records
API Number	Longitude	Latitude	1991	1992	1993	1994	1995	1996	1997	1998	1999	2000	2001	2002	2003	2004	2005	2006	2007	2008	2009	2010	2011	2012	2013
05-103-10455	-109.05	39.7123	0	0	0	0	0	0	0	0	0	0	0	0	0	1	1	3	3	3	3	3	3	3	3
05-045-06577	-109.05	39.4128	1	1	1	1	1	1	1	1	3	3	3	3	3	3	3	3	3	3	3	3	3	3	3
05-103-11910	-109.049	39.9847	0	0	0	0	0	0	0	0	0	0	0	0	0	0	0	0	0	0	0	0	0	3	3
05-103-09121	-109.049	39.9652	1	1	1	1	1	1	1	1	3	3	0	0	0	0	0	0	0	0	0	0	0	0	0
05-103-11885	-109.049	39.8771	0	0	0	0	0	0	0	0	0	0	0	0	0	0	0	0	0	0	0	0	1	3	3
05-103-10017	-109.049	39.877	0	0	0	0	0	0	0	0	0	1	1	1	3	3	3	3	3	3	3	1	1	1	3
05-103-11854	-109.049	39.9752	0	0	0	0	0	0	0	0	0	0	0	0	0	0	0	0	0	0	0	0	3	3	3
05-045-06156	-109.049	39.4192	1	1	1	1	1	1	1	1	3	3	3	3	3	3	3	3	3	3	3	3	3	3	3
05-077-08234	-109.049	39.3493	1	1	1	1	1	1	1	1	1	3	3	3	3	3	1	3	3	3	1	1	1	1	3
05-077-08405	-109.048	39.356	1	1	1	1	1	1	1	1	1	3	3	3	3	3	3	3	1	1	1	1	3	3	3
05-103-10578	-109.048	39.9298	0	0	0	0	0	0	0	0	0	0	0	0	0	0	3	3	3	3	3	3	3	3	3
05-103-10579	-109.048	39.9301	0	0	0	0	0	0	0	0	0	0	0	0	0	0	3	3	3	3	3	3	3	3	3
05-103-10671	-109.047	39.9378	0	0	0	0	0	0	0	0	0	0	0	0	0	0	0	3	3	3	3	3	3	3	3
05-045-06153	-109.047	39.3919	1	1	1	1	1	1	1	1	3	3	3	3	3	3	3	3	3	3	3	3	3	3	3
05-103-10452	-109.047	39.7305	0	0	0	0	0	0	0	0	0	0	0	0	0	1	1	3	1	1	1	1	1	1	1
05-103-10453	-109.047	39.7233	0	0	0	0	0	0	0	0	0	0	0	0	0	1	1	3	3	3	3	3	1	1	1
05-045-06562	-109.047	39.4393	1	1	1	1	1	1	1	1	3	3	3	3	3	3	3	3	3	3	3	3	3	3	3
05-103-10486	-109.047	39.7172	0	0	0	0	0	0	0	0	0	0	0	0	0	1	1	3	3	3	3	1	1	1	1
05-045-06414	-109.046	39.449	1	1	1	1	1	1	1	1	3	3	3	3	3	3	3	3	3	3	3	3	3	3	3
05-045-06145	-109.045	39.3691	1	1	1	1	1	1	1	1	3	3	3	3	3	3	3	3	3	3	3	3	3	3	3
05-103-10447	-109.045	39.702	0	0	0	0	0	0	0	0	0	0	0	0	0	1	1	3	3	3	3	3	3	3	3
05-103-10451	-109.044	39.7343	0	0	0	0	0	0	0	0	0	0	0	0	0	1	3	3	1	1	1	1	1	1	1
05-083-05175	-109.044	37.2854	1	1	1	1	1	1	1	1	3	3	3	3	3	3	3	3	3	3	3	3	0	0	0
05-083-06605	-109.044	37.2291	0	0	0	0	0	0	0	0	0	0	0	0	3	3	3	3	3	3	3	3	3	3	3
05-045-06123	-109.043	39.3772	1	1	1	1	1	1	1	1	3	3	3	3	1	1	1	1	1	1	0	0	0	0	0
05-083-06441	-109.043	37.1973	1	1	1	1	1	1	1	1	3	3	3	3	3	3	2	2	0	0	0	0	0	0	0
05-103-10565	-109.043	39.934	0	0	0	0	0	0	0	0	0	0	0	0	0	0	3	3	3	3	3	3	3	3	3
05-103-09985	-109.043	39.9086	0	0	0	0	0	0	0	0	0	0	0	1	3	3	3	3	3	1	1	1	3	1	1
05-103-10439	-109.043	39.974	0	0	0	0	0	0	0	0	0	0	0	0	0	3	3	3	3	3	3	3	3	3	3
05-083-06332	-109.043	37.2085	1	1	1	1	1	1	1	1	1	1	1	1	3	1	1	1	1	3	3	1	1	1	1
05-083-05165	-109.043	37.2712	1	0	0	0	0	0	0	0	2	2	0	0	0	0	0	0	0	0	0	0	0	0	0
05-103-10063	-109.043	39.7088	0	0	0	0	0	0	0	0	0	1	3	3	3	3	3	3	3	3	3	3	3	3	3
05-103-08566	-109.043	39.7068	1	1	1	1	1	1	1	1	3	3	3	3	3	3	3	3	3	1	1	1	1	1	1
05-103-10445	-109.043	39.7071	0	0	0	0	0	0	0	0	0	0	0	0	0	1	1	3	3	3	1	1	1	1	1
05-103-09623	-109.042	39.8924	0	0	1	1	1	1	1	1	3	3	3	3	3	3	3	3	3	3	3	3	3	3	3
05-045-06164	-109.042	39.4169	1	1	1	1	1	1	1	1	3	3	3	3	3	3	3	3	3	3	3	3	3	3	3
05-045-06659	-109.042	39.4273	1	1	1	1	1	1	1	1	3	3	3	3	3	3	3	3	3	3	3	3	3	3	3
05-083-06617	-109.042	37.2957	0	0	0	0	0	0	0	0	0	0	0	0	0	0	1	3	3	3	3	3	3	3	3
05-045-06313	-109.042	39.4455	1	1	1	1	1	1	1	1	3	3	3	3	3	3	3	3	3	3	3	3	3	3	3
05-103-10444	-109.042	39.7271	0	0	0	0	0	0	0	0	0	0	0	0	0	1	3	3	3	3	3	1	1	1	3
05-103-10564	-109.042	39.9683	0	0	0	0	0	0	0	0	0	0	0	0	0	0	3	3	3	3	3	3	3	3	3
05-103-10446	-109.041	39.7128	0	0	0	0	0	0	0	0	0	0	0	0	0	1	1	3	3	3	3	3	3	3	3
05-103-08875	-109.041	39.7131	1	1	1	1	1	1	1	1	3	3	3	3	3	3	3	3	3	1	1	1	3	1	1
05-103-09294	-109.041	39.8692	1	1	1	1	1	1	1	1	3	3	3	3	3	3	3	3	3	3	3	3	3	3	3
05-103-09624	-109.041	39.8763	0	0	1	1	1	1	1	1	3	3	3	3	3	3	3	3	3	3	3	3	3	3	3
05-103-10566	-109.041	39.9375	0	0	0	0	0	0	0	0	0	0	0	0	0	0	3	3	3	3	3	3	3	3	3
05-103-10638	-109.041	39.9376	0	0	0	0	0	0	0	0	0	0	0	0	0	0	3	3	3	3	3	3	3	3	3
05-103-10443	-109.04	39.6958	0	0	0	0	0	0	0	0	0	0	0	0	0	1	1	3	3	3	3	3	3	3	3
05-045-06661	-109.04	39.4215	1	1	1	1	1	1	1	1	3	3	3	3	3	3	3	3	3	3	3	3	3	3	3
05-103-10266	-109.039	39.8849	0	0	0	0	0	0	0	0	0	0	0	1	3	1	1	1	1	1	0	0	0	0	0
05-045-06411	-109.039	39.453	1	1	1	1	1	1	1	1	3	3	3	3	3	3	3	3	3	3	3	3	3	3	3
05-103-09269	-109.039	39.8851	1	1	1	1	1	1	1	1	3	3	3	3	3	3	3	3	3	3	3	3	3	3	3
05-045-06159	-109.039	39.3914	1	1	1	1	1	1	1	1	3	3	3	3	3	3	3	3	3	3	3	3	3	3	3
05-083-05350	-109.039	37.2821	1	1	1	1	1	1	1	1	3	3	3	3	3	3	3	3	3	3	3	3	0	0	0
05-077-05133	-109.038	39.3299	1	1	1	1	1	1	1	1	3	3	3	3	3	1	1	1	1	1	1	1	0	0	0
05-083-05176	-109.038	37.2858	1	1	1	1	1	1	1	1	3	3	3	3	3	3	3	3	3	3	3	3	0	0	0
05-045-06086	-109.038	39.3834	1	1	1	1	1	1	1	1	3	3	3	3	3	3	3	3	3	3	3	3	3	3	3
05-077-08170	-109.038	39.3637	1	1	1	1	1	1	1	1	1	3	3	3	3	3	1	3	3	3	3	3	3	3	3
05-083-06560	-109.038	37.2259	0	0	0	1	1	1	1	1	3	3	3	3	3	3	3	3	3	3	3	3	3	3	3
05-083-05164	-109.037	37.2676	1	1	1	1	1	1	1	1	1	1	1	1	1	1	3	1	1	1	1	0	0	0	0
05-077-08472	-109.037	39.3517	1	1	1	1	1	1	1	1	3	3	3	3	1	3	1	3	3	3	3	3	3	3	3
05-103-10769	-109.037	39.9747	0	0	0	0	0	0	0	0	0	0	0	0	0	0	0	3	3	3	3	3	3	3	3
05-083-06621	-109.037	37.2087	0	0	0	0	0	0	0	0	0	0	0	0	0	0	1	3	3	3	3	3	3	3	3
05-103-11955	-109.036	39.9641	0	0	0	0	0	0	0	0	0	0	0	0	0	0	0	0	0	0	0	0	0	0	3
05-103-10436	-109.036	39.701	0	0	0	0	0	0	0	0	0	0	0	0	0	1	1	3	3	3	3	3	3	3	3
05-045-06151	-109.036	39.4001	1	1	1	1	1	1	1	1	3	3	3	3	3	3	3	3	3	3	3	3	3	3	3
05-083-06564	-109.036	37.2264	0	0	0	0	1	1	1	1	3	3	3	3	3	3	3	3	3	3	3	3	3	3	3
05-103-10434	-109.035	39.7232	0	0	0	0	0	0	0	0	0	0	0	0	0	1	3	3	3	3	3	3	3	3	3
05-083-05172	-109.035	37.2788	1	1	1	1	1	1	1	1	3	3	3	3	3	3	3	3	3	3	3	3	3	3	3
05-103-10679	-109.035	39.9476	0	0	0	0	0	0	0	0	0	0	0	0	0	0	0	0	0	3	3	3	3	3	3
05-083-05163	-109.035	37.2639	1	1	1	1	1	1	1	1	3	3	3	3	3	3	3	3	3	3	3	0	0	0	0
05-103-11933	-109.035	39.9475	0	0	0	0	0	0	0	0	0	0	0	0	0	0	0	0	0	0	0	0	0	0	3
05-045-07305	-109.034	39.4117	0	0	0	0	0	0	0	1	3	3	3	3	3	3	3	3	3	3	3	3	3	3	3
05-103-08665	-109.034	39.9045	1	1	1	1	1	1	1	1	3	3	3	3	3	3	3	3	3	3	3	3	3	3	3
05-045-06161	-109.034	39.4151	1	1	1	1	1	1	1	1	3	3	3	3	3	3	3	3	3	3	3	3	3	3	3
05-103-10668	-109.034	39.9401	0	0	0	0	0	0	0	0	0	0	0	0	0	0	0	0	0	3	3	3	3	3	3
05-083-05415	-109.034	37.2495	1	1	1	1	1	1	1	1	1	1	3	1	3	3	3	3	3	3	3	1	1	1	1
05-083-05153	-109.034	37.2457	1	1	1	1	1	1	1	1	3	3	3	3	3	3	3	3	3	3	3	3	3	3	3
05-045-12595	-109.034	39.4052	0	0	0	0	0	0	0	0	0	0	0	0	0	0	0	3	3	3	3	3	3	3	3
05-083-06439	-109.034	37.104	1	1	1	1	1	1	1	1	3	1	1	1	1	1	0	0	0	0	0	0	0	0	0
05-045-06281	-109.034	39.6578	1	1	1	1	1	1	1	1	3	3	3	3	3	1	1	3	1	1	1	1	1	1	1
05-103-10581	-109.033	39.9403	0	0	0	0	0	0	0	0	0	0	0	0	0	0	3	3	3	3	3	3	3	3	3
05-103-10160	-109.033	39.7143	0	0	0	0	0	0	0	0	0	0	1	1	3	3	3	3	3	3	3	3	3	3	3
05-045-05043	-109.033	39.4089	1	1	1	1	1	1	1	1	3	3	3	3	3	3	3	3	3	3	3	3	3	3	3
05-103-10749	-109.033	39.7092	0	0	0	0	0	0	0	0	0	0	0	0	0	0	0	3	3	3	3	3	3	3	3
05-103-10478	-109.033	39.6917	0	0	0	0	0	0	0	0	0	0	0	0	0	0	0	1	3	3	3	3	3	3	3
05-077-08366	-109.033	39.3512	1	1	1	1	1	1	1	1	3	3	3	3	3	3	1	3	3	3	3	3	3	3	3
05-103-10159	-109.033	39.7086	0	0	0	0	0	0	0	0	0	0	3	3	3	3	3	3	3	3	3	3	3	3	3
05-103-10240	-109.033	39.7085	0	0	0	0	0	0	0	0	0	0	0	0	3	3	3	1	1	0	0	0	0	0	0
05-083-06603	-109.032	37.224	0	0	0	0	0	0	0	0	0	0	0	0	3	3	3	3	3	3	3	3	3	3	3
05-103-10009	-109.032	39.8995	0	0	0	0	0	0	0	0	0	1	1	1	3	3	3	3	3	3	3	3	3	3	3
05-103-09984	-109.032	39.8729	0	0	0	0	0	0	0	0	1	3	3	3	3	3	3	3	3	3	3	3	3	3	3
05-103-10563	-109.032	39.9771	0	0	0	0	0	0	0	0	0	0	0	0	0	0	3	3	3	3	3	3	3	3	3
05-103-11932	-109.032	39.9541	0	0	0	0	0	0	0	0	0	0	0	0	0	0	0	0	0	0	0	0	0	0	3
05-045-06140	-109.032	39.429	1	1	1	1	1	1	1	1	3	3	3	3	3	3	3	3	3	3	3	3	3	3	3
05-103-10456	-109.032	39.7299	0	0	0	0	0	0	0	0	0	0	0	0	0	1	1	3	3	3	1	1	1	1	1
05-045-06139	-109.032	39.4215	1	1	1	1	1	1	1	1	3	3	3	3	3	3	3	3	3	3	3	3	3	3	3
05-103-09268	-109.032	39.9106	1	1	1	1	1	1	1	1	3	3	3	3	3	3	3	3	3	3	3	3	3	3	1
05-077-09092	-109.032	39.3344	0	0	0	0	0	0	0	0	0	0	0	0	0	0	0	3	3	3	3	3	3	3	3
05-103-08825	-109.031	39.7235	1	1	1	1	1	1	1	1	3	3	3	3	3	1	1	1	1	1	1	1	1	1	1
05-083-06391	-109.031	37.2436	1	1	1	1	1	1	1	1	1	1	1	1	1	1	1	1	1	1	1	1	1	1	3
05-103-10467	-109.031	39.9365	0	0	0	0	0	0	0	0	0	0	0	0	0	3	3	3	3	3	3	3	3	3	3
05-103-09616	-109.03	39.8062	0	0	1	1	1	1	1	1	3	3	3	3	3	3	3	3	3	3	3	3	3	3	3
05-077-08600	-109.029	39.3238	1	1	1	1	1	1	1	1	3	1	0	0	0	0	0	0	0	0	0	0	0	0	0
05-103-08678	-109.029	39.7678	1	1	1	1	1	1	1	1	3	3	3	3	3	3	3	3	3	1	1	1	3	1	1
05-083-05352	-109.029	37.2426	1	1	1	1	1	1	1	1	1	3	3	3	1	1	1	3	3	3	1	1	1	1	1
05-103-10520	-109.029	39.9412	0	0	0	0	0	0	0	0	0	0	0	0	0	1	3	3	3	3	3	3	3	3	3
05-103-09119	-109.029	39.8786	1	1	1	1	1	1	1	1	3	3	3	3	3	3	3	3	3	3	3	3	3	3	3
05-103-09164	-109.029	39.8198	1	1	1	1	1	1	1	1	3	3	3	3	3	3	3	3	3	3	3	3	3	3	0
05-103-10354	-109.029	39.8786	0	0	0	0	0	0	0	0	0	0	0	0	3	3	3	3	3	3	3	3	3	3	3
05-103-09781	-109.028	39.8283	0	0	0	0	1	1	1	1	3	3	3	3	3	3	3	3	3	3	3	3	3	3	3
05-077-08372	-109.028	39.3516	1	1	1	1	1	1	1	1	3	3	3	3	3	3	1	3	3	3	3	3	3	3	3
05-103-09626	-109.028	39.8124	0	0	0	0	0	0	0	0	1	3	3	1	1	1	0	0	0	0	0	0	0	0	0
05-103-10740	-109.027	39.7013	0	0	0	0	0	0	0	0	0	0	0	0	0	0	0	1	3	3	3	3	3	3	3
05-103-08715	-109.027	39.7015	1	1	1	1	1	1	1	1	3	3	3	3	3	3	3	3	3	3	3	3	3	3	3
05-103-08611	-109.027	39.6816	1	1	1	1	1	1	1	1	3	3	3	3	1	1	1	1	1	1	1	0	0	0	0
05-103-10161	-109.027	39.7213	0	0	0	0	0	0	0	0	0	0	3	3	3	3	3	3	3	3	3	3	3	3	3
05-103-08545	-109.027	39.6868	1	1	1	1	1	1	1	1	3	3	3	3	3	3	3	3	3	3	3	3	3	3	3
05-103-08839	-109.027	39.713	1	1	1	1	1	1	1	1	3	3	3	3	3	3	3	3	1	1	1	1	1	1	3
05-103-10748	-109.027	39.6867	0	0	0	0	0	0	0	0	0	0	0	0	0	0	0	1	3	3	3	3	3	3	3
05-083-06553	-109.026	37.2224	0	0	0	1	1	1	1	1	3	3	3	3	3	3	3	3	3	3	3	3	3	3	3
05-103-10469	-109.026	39.7349	0	0	0	0	0	0	0	0	0	0	0	0	0	1	3	3	3	1	1	3	1	1	1
05-103-10465	-109.026	39.7282	0	0	0	0	0	0	0	0	0	0	0	0	0	1	3	3	3	3	3	3	3	3	3
05-083-06570	-109.026	37.2623	0	0	0	0	0	1	1	1	3	3	3	3	3	3	3	3	3	3	3	3	3	3	1
05-083-06609	-109.026	37.2757	0	0	0	0	0	0	0	0	0	0	0	0	0	0	0	0	3	3	3	3	3	3	3
05-103-10739	-109.026	39.6944	0	0	0	0	0	0	0	0	0	0	0	0	0	0	0	1	3	3	3	3	3	3	3
05-083-05148	-109.025	37.2385	1	1	1	1	1	1	1	1	3	3	3	3	3	3	3	3	3	3	3	3	3	3	3
05-045-06149	-109.025	39.4438	1	1	1	1	1	1	1	1	3	1	3	3	3	3	3	3	3	3	3	1	1	1	0
05-083-05152	-109.025	37.242	1	1	1	1	1	1	1	1	3	3	3	3	3	3	3	3	3	3	3	3	1	1	3
05-103-10463	-109.025	39.9412	0	0	0	0	0	0	0	0	0	0	0	0	0	0	0	0	0	1	3	3	3	3	3
05-083-05155	-109.024	37.2456	1	1	1	1	1	1	1	1	3	3	3	3	3	3	3	3	3	3	1	1	1	1	1
05-103-10030	-109.024	39.9412	0	0	0	0	0	0	0	0	0	3	3	3	3	3	3	3	3	3	3	3	3	3	3
05-103-09255	-109.024	39.8942	1	1	1	1	1	1	1	1	3	3	3	3	3	3	3	3	3	3	3	3	3	3	3
05-103-10781	-109.024	39.9363	0	0	0	0	0	0	0	0	0	0	0	0	0	0	0	3	3	3	3	3	3	3	3
05-077-05002	-109.024	39.3302	1	1	1	1	1	1	1	1	3	3	3	3	3	3	3	3	3	3	3	3	3	3	3
05-103-10433	-109.024	39.7057	0	0	0	0	0	0	0	0	0	0	0	0	0	1	1	1	3	3	3	3	3	3	3
05-103-10057	-109.024	39.8838	0	0	0	0	0	0	0	0	0	0	0	0	3	3	3	3	3	3	3	3	3	3	3
05-103-10464	-109.024	39.9451	0	0	0	0	0	0	0	0	0	0	0	0	0	3	3	3	3	3	3	3	3	3	3
05-103-10348	-109.024	39.8838	0	0	0	0	0	0	0	0	0	0	0	0	0	3	3	3	3	3	3	3	3	3	3
05-103-09167	-109.024	39.9085	1	1	1	1	1	1	1	1	3	3	3	3	3	3	3	3	3	3	3	3	3	3	1
05-077-08287	-109.023	39.3587	1	1	1	1	1	1	1	1	3	3	3	3	3	3	1	3	3	3	3	3	3	3	3
05-103-10002	-109.023	39.8781	0	0	0	0	0	0	0	0	0	0	0	3	3	3	3	1	1	1	1	1	1	1	0
05-103-10539	-109.023	39.716	0	0	0	0	0	0	0	0	0	0	0	0	0	0	1	1	3	3	1	3	3	1	1
05-103-09971	-109.023	39.8781	0	0	0	0	0	0	0	0	1	3	3	3	3	3	3	3	3	3	3	3	3	3	3
05-083-06525	-109.023	37.2406	1	1	1	1	1	1	1	1	3	3	3	3	3	3	3	3	3	3	3	3	1	1	1
05-083-06068	-109.023	37.2372	1	1	1	1	1	1	1	1	3	3	3	3	3	3	3	3	3	3	3	3	3	3	3
05-103-08199	-109.023	39.7618	1	1	1	1	1	1	1	1	3	3	3	3	3	3	3	1	1	1	1	1	1	1	1
05-103-09666	-109.022	39.8004	0	0	0	1	1	1	1	1	3	3	3	3	3	3	3	3	3	3	3	3	3	3	3
05-103-09385	-109.022	39.9004	1	1	1	1	1	1	1	1	3	3	3	3	3	3	3	3	3	3	3	3	3	3	3
05-083-06002	-109.022	37.2044	1	1	1	1	1	1	1	1	3	3	3	3	3	3	3	3	1	0	0	0	0	0	0
05-083-05092	-109.022	37.1754	1	1	1	1	1	1	1	1	3	3	3	3	3	3	3	2	2	0	0	0	0	0	0
05-103-09994	-109.022	39.8259	0	0	0	0	0	0	0	0	1	3	3	3	3	3	3	3	3	3	3	3	3	3	3
05-045-06166	-109.022	39.4258	1	1	1	1	1	1	1	1	3	3	3	3	3	3	3	3	3	3	3	3	3	3	3
05-103-10522	-109.021	39.9484	0	0	0	0	0	0	0	0	0	0	0	0	0	1	3	3	3	3	3	3	3	3	3
05-083-06494	-109.021	37.2609	1	1	1	1	1	1	1	1	3	3	3	3	3	3	3	3	3	3	3	3	3	3	3
05-045-06186	-109.021	39.4462	1	1	1	1	1	1	1	1	3	3	3	3	3	3	3	3	3	3	3	3	3	3	3
05-083-05151	-109.021	37.2386	1	1	1	1	1	1	1	1	3	3	3	3	3	3	3	3	3	3	3	3	3	3	3
05-045-06579	-109.02	39.4193	1	1	1	1	1	1	1	1	3	3	3	3	3	3	3	1	3	3	3	3	3	3	3
05-103-10023	-109.02	39.8732	0	0	0	0	0	0	0	0	0	3	3	3	3	3	3	3	3	3	3	3	3	3	3
05-083-06698	-109.019	37.2211	0	0	0	0	0	0	0	0	0	0	0	0	0	0	0	0	0	0	0	0	0	3	3
05-103-10485	-109.019	39.7349	0	0	0	0	0	0	0	0	0	0	0	0	0	1	3	3	3	1	1	3	1	1	1
05-045-07556	-109.019	39.4496	0	0	0	0	0	0	0	0	0	3	3	3	3	3	3	3	3	3	3	3	3	3	3
05-103-10435	-109.019	39.7234	0	0	0	0	0	0	0	0	0	0	0	0	0	1	3	3	3	3	3	3	3	3	3
05-103-09192	-109.019	39.9158	1	1	1	1	1	1	1	1	3	3	3	3	3	3	3	3	3	3	3	3	3	3	3
05-103-09270	-109.019	39.8117	1	1	1	1	1	1	1	1	3	3	3	3	3	3	3	3	3	3	3	3	3	3	3
05-103-10356	-109.019	39.8822	0	0	0	0	0	0	0	0	0	0	0	0	3	3	1	1	1	1	0	0	0	0	0
05-103-10353	-109.018	39.8823	0	0	0	0	0	0	0	0	0	0	0	0	3	3	3	3	3	3	3	3	3	3	3
05-103-09296	-109.018	39.8936	1	1	1	1	1	1	1	1	3	3	3	3	3	3	3	3	3	3	3	3	3	3	3
05-103-10466	-109.018	39.7272	0	0	0	0	0	0	0	0	0	0	0	0	0	1	3	3	3	3	3	3	3	3	3
05-103-10508	-109.018	39.696	0	0	0	0	0	0	0	0	0	0	0	0	0	0	0	1	3	3	3	3	3	3	3
05-083-06005	-109.017	37.2017	1	1	1	1	1	1	1	1	3	3	3	3	3	3	3	3	1	0	0	0	0	0	0
05-083-06424	-109.017	37.1934	1	1	1	1	1	1	1	1	3	3	3	3	3	3	3	3	3	3	3	3	3	3	3
05-045-06026	-109.017	39.4539	1	1	1	1	1	1	1	1	3	3	3	3	3	3	3	3	3	3	3	3	3	3	3
05-045-07737	-109.017	39.4382	0	0	0	0	0	0	0	0	3	3	3	3	3	3	3	3	3	3	3	3	3	3	3
05-103-09694	-109.017	39.8245	0	0	0	1	1	1	1	1	3	3	3	3	3	3	3	3	3	3	3	3	3	3	3
05-045-06142	-109.017	39.4391	1	1	1	1	1	1	1	1	3	3	3	3	3	3	3	3	3	3	3	3	3	3	3
05-033-06116	-109.016	37.5408	1	1	1	1	1	1	1	1	3	3	3	3	3	3	3	3	3	3	3	3	3	3	3
05-103-10351	-109.016	39.8844	0	0	0	0	0	0	0	0	0	0	0	0	0	3	3	3	3	3	3	3	3	3	3
05-103-07266	-109.016	40.1915	1	1	1	1	1	1	1	1	3	1	1	1	1	1	1	1	3	1	1	1	3	1	1
05-103-10040	-109.016	39.8845	0	0	0	0	0	0	0	0	0	0	0	1	3	3	3	3	3	3	3	3	3	3	3
05-103-08527	-109.016	39.7563	1	1	1	1	1	1	1	1	3	3	3	3	1	1	1	1	1	1	0	0	0	0	0
05-103-10492	-109.015	39.7006	0	0	0	0	0	0	0	0	0	0	0	0	0	0	0	1	3	3	3	3	3	3	3
05-045-06150	-109.015	39.4014	1	1	1	1	1	1	1	1	3	3	3	3	3	3	3	3	3	3	3	3	3	3	3
05-103-10376	-109.014	39.9419	0	0	0	0	0	0	0	0	0	0	0	0	3	3	3	3	3	3	3	3	3	3	3
05-103-10567	-109.014	39.942	0	0	0	0	0	0	0	0	0	0	0	0	0	0	3	3	3	3	3	3	3	3	3
05-103-10509	-109.014	39.6917	0	0	0	0	0	0	0	0	0	0	0	0	0	0	0	1	3	3	3	3	3	3	3
05-103-10319	-109.014	39.9487	0	0	0	0	0	0	0	0	0	0	0	0	3	3	3	3	3	3	3	3	3	3	3
05-045-06662	-109.014	39.4095	1	1	1	1	1	1	1	1	3	3	3	3	3	3	3	3	3	3	3	3	3	3	3
05-103-10507	-109.013	39.6864	0	0	0	0	0	0	0	0	0	0	0	0	0	0	0	1	3	3	3	3	3	3	3
05-103-10318	-109.013	39.9487	0	0	0	0	0	0	0	0	0	0	0	0	3	3	3	3	3	3	3	3	3	3	3
05-103-09462	-109.013	39.8046	1	1	1	1	1	1	1	1	3	3	3	3	3	3	3	3	3	3	3	3	3	3	3
05-103-08933	-109.013	39.6837	1	1	1	1	1	1	1	1	3	3	3	3	3	3	3	3	3	3	3	3	3	3	3
05-083-06420	-109.013	37.1934	1	1	1	1	1	1	1	1	3	3	3	3	3	3	2	2	2	0	0	0	0	0	0
05-083-06421	-109.013	37.19	1	1	1	1	1	1	1	1	3	3	3	3	3	3	3	3	3	3	3	3	3	3	3
05-103-09988	-109.013	39.9013	0	0	0	0	0	0	0	0	1	3	3	3	3	3	3	3	3	3	3	3	3	3	3
05-103-10594	-109.013	39.9523	0	0	0	0	0	0	0	0	0	0	0	0	0	0	3	3	3	3	3	3	3	3	3
05-103-09625	-109.012	39.817	0	0	1	1	1	1	1	1	3	3	3	3	3	3	3	3	3	3	3	3	3	3	3
05-103-09991	-109.011	39.7962	0	0	0	0	0	0	0	0	0	0	0	0	3	3	3	3	1	0	0	0	0	0	0
05-103-10022	-109.011	39.8732	0	0	0	0	0	0	0	0	0	3	3	3	3	3	3	3	3	3	3	3	3	3	3
05-103-09972	-109.011	39.8791	0	0	0	0	0	0	0	0	1	3	3	3	3	3	3	3	3	3	3	3	3	3	3
05-103-10580	-109.011	39.9597	0	0	0	0	0	0	0	0	0	0	0	0	0	0	0	0	0	3	3	3	3	3	3
05-103-11781	-109.011	39.9596	0	0	0	0	0	0	0	0	0	0	0	0	0	0	0	0	0	0	0	1	3	3	3
05-103-11782	-109.011	39.9596	0	0	0	0	0	0	0	0	0	0	0	0	0	0	0	0	0	0	0	1	3	3	3
05-103-09137	-109.01	39.8977	1	1	1	1	1	1	1	1	3	3	3	3	3	3	3	3	3	3	3	3	3	3	3
05-045-06147	-109.01	39.4419	1	1	1	1	1	1	1	1	3	3	3	3	3	3	3	3	3	3	3	3	3	3	3
05-103-10768	-109.009	40.0159	0	0	0	0	0	0	0	0	0	0	0	0	0	0	0	3	3	3	3	3	3	3	3
05-083-06501	-109.009	37.1728	1	1	1	1	1	1	1	1	3	3	3	3	3	3	3	0	2	0	0	0	0	0	0
05-113-06089	-109.009	38.0231	0	0	0	0	0	0	0	0	0	0	0	3	1	1	1	1	1	0	0	0	0	0	0
05-045-06040	-109.008	39.5232	1	1	1	1	1	1	1	1	3	3	3	3	3	3	3	3	3	3	3	3	3	3	3
05-103-10783	-109.008	39.9522	0	0	0	0	0	0	0	0	0	0	0	0	0	0	0	1	3	3	3	3	3	3	3
05-083-06410	-109.008	37.1906	1	1	1	1	1	1	1	1	3	3	3	3	3	3	3	3	3	0	0	0	0	0	0
05-083-06541	-109.007	37.096	0	0	1	1	1	1	1	1	3	3	3	3	3	3	3	3	3	3	3	3	3	3	3
05-045-06144	-109.007	39.4195	1	1	1	1	1	1	1	1	3	3	3	3	3	3	3	3	3	3	3	3	3	3	3
05-083-06445	-109.007	37.1877	1	1	1	1	1	1	1	1	3	3	3	3	3	3	3	3	3	0	0	0	0	0	0
05-033-06091	-109.007	37.5931	1	1	1	1	1	1	1	1	3	3	3	3	3	3	3	3	3	3	3	3	3	3	3
05-033-06103	-109.007	37.6003	1	1	1	1	1	1	1	1	3	3	3	3	3	3	3	3	3	3	3	3	3	3	1
05-045-06187	-109.006	39.4515	1	1	1	1	1	1	1	1	3	3	3	3	3	3	3	3	3	3	3	3	3	3	3
05-103-10000	-109.006	39.8053	0	0	0	0	0	0	0	0	1	3	3	3	3	3	3	3	3	3	3	3	3	3	3
05-045-06037	-109.006	39.5169	1	1	1	1	1	1	1	1	3	3	3	3	3	3	3	3	3	3	3	3	3	3	3
05-103-10248	-109.006	39.9574	0	0	0	0	0	0	0	0	0	0	0	3	3	3	3	3	3	3	3	3	3	3	3
05-103-10409	-109.006	39.9615	0	0	0	0	0	0	0	0	0	0	0	0	0	3	3	3	3	3	3	3	3	3	3
05-103-11892	-109.005	39.9574	0	0	0	0	0	0	0	0	0	0	0	0	0	0	0	0	0	0	0	0	0	3	3
05-045-06189	-109.005	39.3911	1	1	1	1	1	1	1	1	3	3	3	3	3	3	3	3	3	3	3	3	3	3	3
05-103-11890	-109.005	39.9574	0	0	0	0	0	0	0	0	0	0	0	0	0	0	0	0	0	0	0	0	0	3	3
05-103-11891	-109.005	39.9574	0	0	0	0	0	0	0	0	0	0	0	0	0	0	0	0	0	0	0	0	0	3	3
05-103-10310	-109.005	39.957	0	0	0	0	0	0	0	0	0	0	0	0	3	3	3	3	3	3	1	0	0	0	0
05-045-06188	-109.005	39.3843	1	1	1	1	1	1	1	1	3	3	3	3	3	3	3	3	3	3	3	3	3	3	3
05-045-06102	-109.005	39.4173	1	1	1	1	1	1	1	1	3	3	3	3	3	3	3	3	3	3	3	3	3	3	3
05-103-09157	-109.005	39.8797	1	1	1	1	1	1	1	1	3	3	3	3	3	3	3	3	3	3	3	3	3	3	3
05-077-08057	-109.005	39.3267	1	1	1	1	1	1	1	1	3	3	3	1	1	1	1	1	1	1	1	1	1	1	3
05-103-10420	-109.005	39.9694	0	0	0	0	0	0	0	0	0	0	0	0	0	3	3	3	3	3	3	3	3	3	3
05-045-06138	-109.005	39.4059	1	1	1	1	1	1	1	1	3	3	3	3	3	3	3	3	3	3	3	3	3	3	3
05-103-09331	-109.005	39.8912	1	1	1	1	1	1	1	1	3	3	3	3	3	3	3	3	3	3	3	3	3	3	3
05-103-09999	-109.005	39.7973	0	0	0	0	0	0	0	0	0	3	3	3	3	3	3	3	3	3	3	0	0	0	0
05-103-10025	-109.004	39.7917	0	0	0	0	0	0	0	0	0	1	1	1	1	1	3	3	3	3	3	3	3	3	3
05-083-06490	-109.004	37.1714	1	1	1	1	1	1	1	1	3	3	3	3	3	3	3	3	3	3	3	3	3	3	3
05-103-09992	-109.004	39.8106	0	0	0	0	0	0	0	0	3	3	3	3	3	3	3	3	3	3	3	3	3	3	3
05-103-10249	-109.004	39.9647	0	0	0	0	0	0	0	0	0	0	0	0	3	3	3	3	3	3	3	3	3	3	3
05-103-08597	-109.004	39.7459	1	1	1	1	1	1	1	1	3	3	3	3	3	3	3	3	1	1	1	1	1	1	1
05-103-10442	-109.004	39.9465	0	0	0	0	0	0	0	0	0	0	0	0	0	3	3	3	3	3	3	3	3	3	3
05-103-10251	-109.004	39.9508	0	0	0	0	0	0	0	0	0	0	0	3	3	3	3	3	3	3	3	3	3	3	3
05-103-10190	-109.004	39.9508	0	0	0	0	0	0	0	0	0	0	3	3	3	3	3	3	3	3	1	1	1	0	0
05-103-09977	-109.004	39.8262	0	0	0	0	0	0	0	0	0	3	3	3	3	3	3	3	3	3	3	3	3	3	3
05-083-06406	-109.004	37.1886	1	1	1	1	1	1	1	1	3	3	3	3	3	3	3	3	3	0	0	0	0	0	0
05-083-06471	-109.003	37.1852	1	1	1	1	1	1	1	1	3	3	3	3	3	3	3	2	0	0	0	0	0	0	0
05-103-10358	-109.003	39.9488	0	0	0	0	0	0	0	0	0	0	0	0	3	3	3	3	3	3	3	3	3	3	3
05-103-09779	-109.002	39.8218	0	0	0	0	1	1	1	1	3	3	3	3	3	3	3	3	3	3	3	3	3	3	3
05-083-05410	-109.002	37.2315	1	1	1	1	1	1	1	1	3	3	3	3	1	1	1	1	1	3	3	1	1	1	1
05-033-06092	-109.001	37.6837	0	0	0	0	0	0	0	0	0	0	0	0	0	0	0	0	0	1	1	3	3	3	3
05-103-10577	-109.001	39.8976	0	0	0	0	0	0	0	0	0	0	0	0	0	0	0	3	3	3	3	3	3	3	3
05-103-09279	-109.001	39.9218	1	1	1	1	1	1	1	1	3	3	3	3	3	3	3	3	3	3	3	3	3	3	3
05-103-08774	-109.001	39.8911	1	1	1	1	1	1	1	1	3	3	3	3	3	3	3	3	3	3	3	3	3	3	3
05-103-09844	-109.001	39.7838	0	0	0	0	0	0	1	1	3	3	3	3	3	3	3	3	3	3	3	3	3	3	3
05-045-06146	-109.001	39.4569	1	1	1	1	1	1	1	1	3	3	3	3	3	3	3	3	3	3	3	3	3	3	3
05-103-10426	-109	39.9671	0	0	0	0	0	0	0	0	0	0	0	0	0	3	3	3	3	3	3	3	3	3	3
05-033-06046	-109	37.6363	1	1	1	1	1	1	1	1	3	3	3	3	3	3	3	3	3	3	3	3	3	3	3
05-103-10379	-109	39.9546	0	0	0	0	0	0	0	0	0	0	0	0	3	3	3	3	3	3	3	3	3	3	3
05-033-06089	-109	37.6284	1	1	1	1	1	1	1	1	3	3	3	3	1	1	1	1	1	1	1	1	1	1	1
05-083-06467	-108.999	37.1859	1	1	1	1	1	1	1	1	3	3	3	3	3	3	3	3	3	3	3	3	1	1	1
05-103-10407	-108.999	40.0476	0	0	0	0	0	0	0	0	0	0	0	0	0	3	3	1	1	1	0	0	0	0	0
05-113-06011	-108.999	38.0789	1	1	1	1	1	1	1	1	1	1	1	1	1	1	1	1	1	3	3	3	3	3	3
05-045-07024	-108.998	39.593	0	0	0	0	1	1	1	1	1	1	1	1	1	1	1	1	1	3	0	0	0	0	0
05-045-05045	-108.998	39.4124	1	1	1	1	1	1	1	1	3	3	3	3	3	3	3	3	3	3	3	3	3	3	3
05-103-09695	-108.998	39.8136	0	0	0	1	1	1	1	1	3	3	3	3	3	3	3	3	3	3	3	3	3	3	3
05-103-10386	-108.998	39.9606	0	0	0	0	0	0	0	0	0	0	0	0	3	3	3	3	3	3	3	3	3	3	3
05-077-08071	-108.998	39.334	1	1	1	1	1	1	1	1	3	3	3	3	3	1	1	1	1	1	1	1	1	1	3
05-045-07694	-108.998	39.4067	0	0	0	0	0	0	0	0	0	0	3	3	3	3	3	3	3	3	3	3	3	3	3
05-113-06105	-108.998	38.0647	0	0	0	0	0	0	0	0	0	0	0	0	3	3	1	1	1	1	1	1	1	1	1
05-033-06118	-108.997	37.5783	0	1	1	1	1	1	1	1	3	3	3	3	3	3	3	3	3	3	3	3	3	3	3
05-077-10161	-108.997	39.3056	0	0	0	0	0	0	0	0	0	0	0	0	0	0	0	0	0	0	0	0	0	1	3
05-045-07334	-108.997	39.4618	0	0	0	0	0	0	0	0	3	3	3	3	3	3	3	3	3	3	3	3	3	3	3
05-103-10412	-108.997	39.9643	0	0	0	0	0	0	0	0	0	0	0	0	0	3	3	3	3	3	3	3	3	3	3
05-103-09780	-108.997	39.7917	0	0	0	0	1	1	1	1	3	3	3	3	3	3	3	3	3	3	3	3	3	3	3
05-045-06136	-108.996	39.3841	1	1	1	1	1	1	1	1	3	3	3	3	3	3	3	3	3	3	3	3	3	3	3
05-103-09665	-108.996	40.0264	0	0	0	1	1	1	1	1	3	3	3	3	3	3	3	3	3	3	3	3	0	0	0
05-103-10263	-108.996	39.9539	0	0	0	0	0	0	0	0	0	0	0	0	3	3	3	3	3	3	3	3	3	3	3
05-045-06198	-108.996	39.3957	1	1	1	1	1	1	1	1	3	3	3	3	3	3	3	3	3	3	3	3	3	3	3
05-045-06154	-108.996	39.4431	1	1	1	1	1	1	1	1	3	3	3	3	3	3	3	3	3	3	3	3	3	3	3
05-103-10411	-108.996	39.9479	0	0	0	0	0	0	0	0	0	0	0	0	0	3	3	3	3	3	3	3	3	3	3
05-045-06163	-108.996	39.3805	1	1	1	1	1	1	1	1	3	3	3	3	3	3	3	3	3	3	1	1	3	1	3
05-083-06405	-108.996	37.1865	1	1	1	1	1	1	1	1	3	3	3	3	3	3	3	3	3	3	3	3	3	1	1
05-103-09756	-108.995	39.806	0	0	0	1	1	1	1	1	3	3	3	3	3	3	3	3	3	3	3	3	3	3	3
05-103-09777	-108.995	39.8267	0	0	0	0	1	1	1	1	3	3	3	3	3	3	3	3	3	3	3	3	3	3	3
05-103-10418	-108.995	39.9704	0	0	0	0	0	0	0	0	0	0	0	0	0	3	3	3	3	3	3	3	3	3	3
05-045-06193	-108.995	39.4671	1	1	1	1	1	1	1	1	3	0	0	0	0	0	0	0	0	0	0	0	0	0	0
05-045-06879	-108.995	39.4017	0	0	0	1	1	1	1	1	3	3	3	3	3	3	3	3	3	3	3	3	3	3	3
05-103-10024	-108.994	39.8007	0	0	0	0	0	0	0	0	0	1	3	3	3	3	3	3	3	3	3	3	3	3	3
05-045-13364	-108.994	39.6543	0	0	0	0	0	0	0	0	0	0	0	0	0	1	1	1	1	1	3	0	0	0	0
05-033-06071	-108.994	37.6264	1	1	1	1	1	1	1	1	3	3	3	3	3	3	3	3	3	3	3	3	3	3	3
05-045-06121	-108.994	39.4344	1	1	1	1	1	1	1	1	3	3	3	3	3	3	3	3	3	3	3	3	3	3	3
05-033-06008	-108.993	37.612	1	1	1	1	1	1	1	1	3	3	3	3	3	3	3	3	3	3	3	3	3	3	3
05-045-06110	-108.993	39.4254	1	1	1	1	1	1	1	1	3	3	3	3	3	3	3	3	3	3	3	3	3	3	3
05-103-10155	-108.993	39.9558	0	0	0	0	0	0	0	0	0	0	3	3	3	3	3	3	3	3	3	3	3	3	3
05-033-06114	-108.993	37.5668	1	1	1	1	1	1	1	1	3	3	3	3	3	3	3	3	3	3	3	3	3	3	3
05-103-10239	-108.993	39.9611	0	0	0	0	0	0	0	0	0	0	0	3	3	3	3	3	3	3	3	3	3	3	3
05-033-06060	-108.993	37.6194	1	1	1	1	1	1	1	1	3	3	3	3	3	3	3	3	3	3	3	3	3	3	3
05-103-10835	-108.993	39.864	0	0	0	0	0	0	0	0	0	0	0	0	0	0	0	1	3	3	3	3	3	3	3
05-103-10311	-108.992	39.9513	0	0	0	0	0	0	0	0	0	0	0	0	3	3	3	3	3	3	3	3	3	3	3
05-103-07462	-108.992	40.1771	1	1	1	1	1	1	1	1	1	1	1	1	1	1	1	1	3	3	3	3	3	3	3
05-103-09642	-108.992	40.0325	0	0	1	1	1	1	1	1	3	3	3	3	3	3	1	1	1	1	1	1	0	2	0
05-045-06148	-108.992	39.4576	1	1	1	1	1	1	1	1	3	3	3	3	3	3	3	3	3	3	3	3	3	3	3
05-103-10410	-108.992	39.9652	0	0	0	0	0	0	0	0	0	0	0	0	0	3	3	3	3	3	3	3	3	3	3
05-103-10423	-108.992	39.9739	0	0	0	0	0	0	0	0	0	0	0	0	0	3	3	3	3	3	3	3	1	1	1
05-077-05127	-108.991	39.3233	1	1	1	1	1	1	1	1	3	3	3	3	3	3	3	3	3	3	3	3	3	3	3
05-113-06080	-108.991	38.0772	0	0	0	0	0	0	0	0	0	0	3	3	3	3	3	3	3	3	3	3	3	3	3
05-045-06197	-108.991	39.3733	1	1	1	1	1	1	1	1	3	1	1	3	3	3	3	3	3	3	3	3	3	3	3
05-083-06567	-108.991	37.1655	0	0	0	0	1	1	1	1	3	3	3	3	3	3	3	3	3	3	3	3	3	3	3
05-045-06155	-108.991	39.405	1	1	1	1	1	1	1	1	3	3	3	3	3	3	3	3	3	3	3	3	3	3	3
05-033-06045	-108.991	37.6456	1	1	1	1	1	1	1	1	3	3	3	3	3	3	3	3	3	3	3	3	3	3	3
05-045-06091	-108.991	39.3877	1	1	1	1	1	1	1	1	3	3	3	3	3	3	3	3	3	3	3	3	3	3	3
05-103-10343	-108.99	39.8796	0	0	0	0	0	0	0	0	0	0	0	0	3	3	3	3	3	3	3	1	3	3	3
05-103-11407	-108.99	39.8682	0	0	0	0	0	0	0	0	0	0	0	0	0	0	0	0	0	1	3	3	3	1	1
05-045-07301	-108.99	39.4217	0	0	0	0	0	0	0	1	3	3	3	3	3	3	3	3	3	3	3	3	3	3	3
05-033-06064	-108.989	37.6492	1	1	1	1	1	1	1	1	3	3	3	3	3	3	3	3	3	3	3	3	3	3	3
05-103-09460	-108.989	40.0324	1	1	1	1	1	1	1	1	3	3	3	3	3	3	3	3	3	3	3	3	3	3	3
05-103-09805	-108.988	39.987	0	0	0	0	1	1	1	1	1	1	1	1	1	1	3	1	3	3	3	3	3	3	3
05-045-06109	-108.988	39.4202	1	1	1	1	1	1	1	1	3	3	3	3	3	3	3	3	3	3	3	3	3	3	3
05-033-40000	-108.988	37.6046	1	1	1	1	1	1	1	1	3	3	3	3	3	0	0	0	0	0	0	0	0	0	0
05-033-06115	-108.988	37.5608	0	0	0	0	0	0	0	0	2	2	2	2	2	2	2	2	2	2	2	2	2	2	2
05-103-09479	-108.987	40.1734	1	1	1	1	1	1	1	1	3	3	3	3	3	3	3	3	3	3	3	3	3	3	3
05-083-06578	-108.987	37.1653	0	0	0	0	0	1	1	1	3	3	3	3	3	3	3	3	3	3	3	3	3	3	3
05-103-10421	-108.987	39.9666	0	0	0	0	0	0	0	0	0	0	0	0	0	3	3	3	3	3	3	3	3	3	3
05-045-06130	-108.987	39.3944	1	1	1	1	1	1	1	1	3	3	3	3	3	3	3	3	3	3	3	3	3	3	3
05-045-06190	-108.987	39.4008	1	1	1	1	1	1	1	1	3	3	3	3	3	3	3	3	3	3	3	3	3	3	3
05-103-10422	-108.987	39.9533	0	0	0	0	0	0	0	0	0	0	0	0	0	1	3	3	3	3	3	3	3	3	3
05-103-10076	-108.987	39.9594	0	0	0	0	0	0	0	0	0	0	3	3	3	3	3	3	3	3	3	3	3	3	3
05-077-05137	-108.987	39.3341	1	1	1	1	1	1	1	1	3	3	3	3	3	3	3	3	3	3	3	3	3	3	3
05-045-06087	-108.986	39.3811	1	1	1	1	1	1	1	1	3	3	3	3	3	3	3	3	3	3	3	3	3	3	3
05-045-06754	-108.986	39.4117	1	1	1	1	1	1	1	1	3	3	3	3	3	3	3	3	3	3	3	3	3	3	3
05-103-09775	-108.986	39.8208	0	0	0	0	0	0	1	1	3	3	3	3	3	3	3	3	3	3	3	3	3	3	3
05-103-09773	-108.985	39.7989	0	0	0	0	0	1	1	1	3	3	3	3	3	3	3	3	3	3	3	3	3	3	3
05-103-09870	-108.985	39.8327	0	0	0	0	0	0	1	1	3	1	1	1	1	1	1	1	1	1	1	1	1	0	0
05-033-06012	-108.983	37.5685	1	1	1	1	1	1	1	1	3	3	3	3	3	3	3	3	3	3	3	3	3	3	3
05-033-06016	-108.983	37.6083	1	1	1	1	1	1	1	1	3	3	2	0	0	0	0	0	0	0	0	0	0	0	0
05-103-09124	-108.983	39.9605	1	1	1	1	1	1	1	1	3	3	3	1	1	1	1	1	1	1	0	0	0	0	0
05-045-06875	-108.983	39.3881	0	0	0	1	1	1	1	1	3	3	3	3	3	3	3	3	3	3	3	3	3	3	3
05-103-07513	-108.983	39.9662	1	1	1	1	1	1	1	1	1	1	1	1	1	1	1	1	1	1	1	3	1	1	1
05-103-09022	-108.983	40.0369	1	1	1	1	1	1	1	1	3	1	1	1	3	3	3	3	1	1	1	1	1	3	3
05-103-10158	-108.982	39.9625	0	0	0	0	0	0	0	0	0	0	3	3	3	3	3	3	3	3	3	3	3	3	3
05-033-06079	-108.982	37.6358	1	1	1	1	1	1	1	1	3	3	3	3	3	3	3	3	3	3	3	3	3	3	3
05-077-08079	-108.982	39.3198	1	1	1	1	1	1	1	1	1	3	3	3	3	3	1	1	1	1	1	1	3	1	1
05-103-08295	-108.981	39.9781	1	1	1	1	1	1	1	1	3	3	3	3	3	3	3	3	1	1	1	1	1	1	1
05-045-06200	-108.981	39.3991	1	1	1	1	1	1	1	1	3	3	3	3	3	3	3	3	3	3	3	3	3	3	3
05-103-10487	-108.981	39.9564	0	0	0	0	0	0	0	0	0	0	0	0	0	1	3	3	3	3	3	3	3	3	3
05-083-06416	-108.981	37.1916	1	1	1	1	1	1	1	1	3	3	3	3	3	3	3	3	3	3	3	3	3	3	3
05-033-06063	-108.98	37.6423	1	1	1	1	1	1	1	1	3	3	3	3	3	3	3	3	3	3	3	3	3	3	3
05-033-06096	-108.98	37.6201	1	1	1	1	1	1	1	1	3	3	1	1	1	1	1	3	3	3	3	3	3	3	3
05-045-07358	-108.979	39.422	0	0	0	0	0	0	0	0	3	3	3	3	3	3	3	3	3	3	3	3	3	3	3
05-103-08579	-108.979	39.6788	1	1	1	1	1	1	1	1	3	3	3	3	3	3	3	3	3	1	1	1	3	3	3
05-113-06106	-108.979	38.0955	0	0	0	0	0	0	0	0	0	0	0	0	3	1	0	0	0	0	0	0	0	0	0
05-103-08714	-108.979	39.6908	1	1	1	1	1	1	1	1	3	3	3	3	3	3	3	3	3	1	1	1	3	3	3
05-033-06055	-108.979	37.6554	1	1	1	1	1	1	1	1	3	3	3	3	3	3	3	3	3	3	3	3	3	3	3
05-033-06065	-108.979	37.6491	1	1	1	1	1	1	1	1	3	3	3	3	3	3	3	3	3	3	3	3	3	0	0
05-103-08580	-108.978	39.6887	1	1	1	1	1	1	1	1	3	3	3	3	3	3	3	3	3	1	1	1	3	3	3
05-045-06282	-108.978	39.4068	1	1	1	1	1	1	1	1	3	3	3	3	3	3	3	3	3	3	3	3	3	3	3
05-103-09515	-108.978	40.0388	0	1	1	1	1	1	1	1	3	3	3	3	3	3	3	3	3	3	3	3	3	3	1
05-103-10157	-108.978	39.9658	0	0	0	0	0	0	0	0	0	0	0	0	3	3	3	3	3	3	3	3	3	3	3
05-045-06165	-108.978	39.3943	1	1	1	1	1	1	1	1	3	3	3	3	3	3	3	3	3	3	3	3	3	3	3
05-083-06615	-108.977	37.1318	0	0	0	0	0	0	0	0	0	0	0	0	0	0	3	3	3	3	3	3	3	3	3
05-045-05193	-108.977	39.4382	1	1	1	1	1	1	1	1	3	3	3	3	3	3	3	3	3	3	3	3	3	3	3
05-045-06107	-108.977	39.4213	1	1	1	1	1	1	1	1	3	3	3	3	3	3	3	3	3	3	1	1	3	1	3
05-103-08276	-108.977	39.8942	1	1	1	1	1	1	1	1	3	3	3	3	3	3	3	3	3	3	3	3	3	3	3
05-103-07676	-108.977	40.1485	1	1	1	1	1	1	1	1	3	3	3	3	3	3	3	3	3	3	3	3	3	3	1
05-045-06191	-108.977	39.4618	1	1	1	1	1	1	1	1	3	3	3	3	3	3	3	3	3	3	3	3	3	3	3
05-045-05051	-108.977	39.4338	1	1	1	1	1	1	1	1	3	3	3	3	3	3	3	3	3	3	3	3	3	3	3
05-045-06172	-108.974	39.4154	1	1	1	1	1	1	1	1	3	3	3	3	3	3	3	3	3	3	3	3	3	3	3
05-033-06070	-108.974	37.644	1	1	1	1	1	1	1	1	3	3	3	3	3	3	3	3	3	3	3	3	3	0	0
05-103-08768	-108.973	39.6652	1	1	1	1	1	1	1	1	3	3	3	3	3	3	3	3	3	1	3	3	3	3	3
05-103-40003	-108.973	40.1449	1	1	1	1	1	1	1	1	3	3	3	3	3	3	3	3	3	3	3	3	3	3	1
05-033-06100	-108.973	37.6199	1	1	1	1	1	1	1	1	3	3	3	3	3	3	3	3	3	3	3	3	3	3	3
05-033-06076	-108.973	37.6492	1	1	1	1	1	1	1	1	3	3	3	3	3	3	3	3	3	3	3	3	3	3	3
05-045-06392	-108.973	39.3881	1	1	1	1	1	1	1	1	3	3	3	3	3	3	3	3	3	3	3	3	3	1	3
05-033-06072	-108.973	37.6359	1	1	1	1	1	1	1	1	3	3	3	3	3	3	3	3	3	3	3	3	3	3	3
05-103-09838	-108.973	39.6768	0	0	0	0	0	1	1	1	1	1	1	1	1	1	1	3	1	1	1	0	0	0	0
05-103-05839	-108.973	40.1667	1	1	1	1	1	1	1	1	3	1	1	1	1	1	1	1	1	1	1	1	0	0	0
05-045-06143	-108.973	39.4471	1	1	1	1	1	1	1	1	3	3	3	3	3	3	3	3	3	3	3	3	3	3	3
05-103-08749	-108.972	39.9625	0	0	0	0	0	1	1	1	3	3	3	3	3	3	3	3	3	3	3	3	3	3	3
05-103-07486	-108.972	39.9726	1	1	1	1	1	1	1	1	3	3	1	1	3	1	1	1	1	1	1	1	1	1	1
05-103-09002	-108.972	40.0431	1	1	1	1	1	1	1	1	3	3	3	1	1	1	1	1	1	1	1	0	0	0	0
05-103-08552	-108.972	40.1436	1	1	1	1	1	1	1	1	3	3	3	3	3	3	3	3	3	3	3	3	3	3	1
05-045-06052	-108.971	39.5046	1	1	1	1	1	1	1	1	1	1	1	1	1	3	1	1	1	3	3	1	1	1	1
05-045-06141	-108.971	39.4565	1	1	1	1	1	1	1	1	3	3	3	3	3	3	3	3	3	3	3	3	3	3	3
05-045-06287	-108.971	39.4001	1	1	1	1	1	1	1	1	3	3	3	3	3	3	3	3	3	3	3	3	3	3	3
05-045-06129	-108.97	39.3942	1	1	1	1	1	1	1	1	3	3	3	3	3	3	3	3	3	3	3	3	3	3	3
05-045-06106	-108.97	39.4262	1	1	1	1	1	1	1	1	3	3	3	3	3	3	1	3	3	3	1	1	1	0	0
05-045-06599	-108.969	39.4198	1	1	1	1	1	1	1	1	3	3	3	3	3	3	3	3	3	3	3	3	3	3	3
05-045-06391	-108.969	39.3809	1	1	1	1	1	1	1	1	3	3	3	3	3	3	3	3	3	3	3	3	3	3	3
05-103-08882	-108.969	39.6615	1	1	1	1	1	1	1	1	3	3	3	3	3	3	3	3	3	3	3	3	3	3	3
05-103-08549	-108.968	39.9669	1	1	1	1	1	1	1	1	3	3	3	3	3	3	3	3	3	3	3	3	3	3	3
05-103-09461	-108.968	40.0461	1	1	1	1	1	1	1	1	3	3	3	3	3	3	3	3	3	3	3	3	3	3	3
05-103-10156	-108.968	39.9733	0	0	0	0	0	0	0	0	0	0	0	0	0	3	3	3	3	3	3	3	3	3	3
05-103-05793	-108.968	40.14	1	1	1	1	1	1	1	1	3	3	3	1	1	1	3	3	1	1	1	0	0	0	0
05-103-07875	-108.968	40.1695	1	1	1	1	1	1	1	1	3	1	1	1	1	1	1	1	3	3	3	3	3	3	3
05-045-06070	-108.968	39.4995	1	1	1	1	1	1	1	1	1	3	3	3	3	1	1	1	1	1	3	3	3	3	3
05-045-06137	-108.967	39.4398	1	1	1	1	1	1	1	1	3	3	3	3	3	3	3	3	3	3	3	3	3	3	3
05-045-06297	-108.967	39.6553	1	1	1	1	1	1	1	1	3	3	3	3	3	3	3	3	3	1	1	3	3	3	3
05-103-06059	-108.966	39.7549	1	1	1	1	1	1	1	1	3	3	3	3	3	3	3	1	1	1	3	3	3	3	3
05-103-08822	-108.966	39.6767	1	1	1	1	1	1	1	1	3	3	3	3	3	3	3	3	3	1	3	3	3	3	3
05-103-09482	-108.965	40.1739	1	1	1	1	1	1	1	1	3	3	3	3	3	3	3	3	3	3	3	3	3	3	3
05-045-06171	-108.964	39.4091	1	1	1	1	1	1	1	1	3	3	3	3	3	3	3	3	3	3	3	3	3	3	3
05-103-10064	-108.964	39.9712	0	0	0	0	0	0	0	0	0	1	3	3	3	3	3	3	3	3	3	3	3	3	3
05-045-06753	-108.964	39.4295	1	1	1	1	1	1	1	1	3	3	3	3	3	3	3	3	3	3	3	3	3	3	3
05-045-06963	-108.964	39.4862	0	0	0	1	1	1	1	1	3	3	3	3	3	3	1	3	3	3	3	1	1	1	1
05-045-06237	-108.964	39.3816	1	1	1	1	1	1	1	1	3	3	3	3	3	3	3	3	3	3	3	3	3	3	3
05-103-06444	-108.964	40.1385	1	1	1	1	1	1	1	1	3	3	3	3	3	3	3	3	3	3	3	3	3	3	3
05-103-08783	-108.964	39.7666	1	1	1	1	1	1	1	1	3	1	1	1	1	1	1	1	1	1	0	0	0	0	0
05-103-07431	-108.964	39.9811	1	1	1	1	1	1	1	1	3	3	3	3	3	3	3	3	3	3	3	3	3	3	3
05-103-07338	-108.963	39.8652	1	1	1	1	1	1	1	1	3	3	3	3	3	3	3	3	3	3	3	3	3	3	3
05-103-09959	-108.963	39.8434	0	0	0	0	0	0	0	0	0	3	1	1	1	0	0	0	0	0	0	0	0	0	0
05-045-06860	-108.963	39.4689	0	0	0	1	1	1	1	1	3	3	3	3	3	3	3	3	3	3	3	3	3	3	3
05-077-08182	-108.963	39.3195	1	1	1	1	1	1	1	1	1	1	1	3	3	3	3	3	1	1	1	1	1	0	0
05-045-06103	-108.963	39.4347	1	1	1	1	1	1	1	1	3	3	3	3	3	3	3	1	1	1	1	1	1	1	1
05-045-06027	-108.963	39.4919	1	1	1	1	1	1	1	1	3	3	3	3	3	3	3	3	3	3	3	3	3	3	3
05-033-06085	-108.962	37.6364	1	1	1	1	1	1	1	1	3	3	3	3	3	3	3	3	3	3	3	3	3	3	3
05-103-09960	-108.962	39.8692	0	0	0	0	0	0	0	0	3	3	3	3	3	3	3	3	3	3	3	3	3	3	3
05-045-06112	-108.962	39.4194	1	1	1	1	1	1	1	1	3	3	3	3	3	3	3	3	3	3	3	3	3	3	3
05-045-06874	-108.962	39.3926	0	0	0	1	1	1	1	1	3	3	3	3	3	3	3	3	3	3	3	3	3	3	3
05-045-06024	-108.962	39.487	1	1	1	1	1	1	1	1	3	3	3	3	3	3	3	3	3	3	3	3	3	3	3
05-083-06542	-108.962	37.5435	0	0	0	0	0	0	0	1	3	3	3	3	3	3	3	3	3	3	3	3	1	1	3
05-033-06090	-108.962	37.6291	1	1	1	1	1	1	1	1	3	3	2	0	0	0	0	0	0	0	0	0	0	0	0
05-033-06108	-108.962	37.6436	1	1	1	1	1	1	1	1	3	3	3	3	3	3	3	3	3	3	3	3	3	3	3
05-045-06984	-108.961	39.4681	0	0	0	0	1	1	1	1	3	3	3	3	3	1	1	3	3	3	1	1	1	1	1
05-045-06338	-108.961	39.461	1	1	1	1	1	1	1	1	3	3	3	3	3	3	3	3	3	3	3	3	3	3	3
05-045-06323	-108.96	39.6445	1	1	1	1	1	1	1	1	3	3	3	3	3	3	3	3	3	3	3	3	3	3	3
05-103-09758	-108.96	40.0506	0	0	0	0	0	0	1	1	3	3	3	3	3	3	3	3	3	3	3	3	3	3	3
05-083-06532	-108.96	37.5415	1	1	1	1	1	1	1	1	3	3	3	3	3	3	3	3	3	3	1	3	3	3	3
05-045-06660	-108.959	39.4393	1	1	1	1	1	1	1	1	3	3	3	3	3	3	3	3	3	3	3	3	3	3	3
05-103-09595	-108.959	39.8537	0	0	1	1	1	1	1	1	3	3	3	3	3	3	3	3	3	3	3	3	3	3	3
05-045-06104	-108.959	39.4573	1	1	1	1	1	1	1	1	3	3	3	3	3	3	1	3	3	3	3	3	1	1	1
05-103-07728	-108.959	39.8831	1	1	1	1	1	1	1	1	3	3	3	3	3	3	3	3	3	3	3	3	3	3	3
05-103-09961	-108.958	39.8473	0	0	0	0	0	0	0	0	3	3	3	3	3	3	3	3	3	3	3	3	3	3	3
05-045-06058	-108.958	39.5016	1	1	1	1	1	1	1	1	3	3	3	3	3	3	3	1	1	1	1	1	1	1	1
05-103-09963	-108.957	39.8687	0	0	0	0	0	0	0	0	3	3	3	3	3	3	3	3	3	3	3	3	3	3	3
05-077-08814	-108.957	39.3173	0	0	0	0	0	0	0	0	0	0	0	0	0	3	3	3	3	3	3	1	1	1	1
05-103-10981	-108.956	40.1488	0	0	0	0	0	0	0	0	0	0	0	0	0	0	0	0	3	3	3	3	3	3	3
05-033-06083	-108.956	37.6427	1	1	1	1	1	1	1	1	3	3	0	0	0	0	0	0	0	0	0	0	0	0	0
05-103-09801	-108.955	39.8413	0	0	0	0	0	1	1	1	3	3	3	3	3	3	3	3	3	3	3	3	3	3	3
05-103-10203	-108.955	39.9748	0	0	0	0	0	0	0	0	0	0	2	3	3	3	3	3	3	3	3	3	3	3	3
05-103-09229	-108.955	39.8616	1	1	1	1	1	1	1	1	3	3	3	3	3	3	3	3	3	3	3	3	3	3	3
05-103-09219	-108.955	39.671	1	1	1	1	1	1	1	1	3	3	3	3	3	3	3	3	3	3	3	3	3	3	3
05-103-09851	-108.955	39.6947	0	0	0	0	0	1	1	1	3	3	3	3	3	3	3	3	3	3	3	3	3	3	3
05-045-05058	-108.955	39.4503	1	1	1	1	1	1	1	1	3	3	3	3	3	3	3	3	3	3	3	3	3	3	3
05-103-07272	-108.954	39.8649	1	1	1	1	1	1	1	1	3	3	3	3	3	3	3	3	3	3	3	3	3	3	3
05-045-06101	-108.954	39.4425	1	1	1	1	1	1	1	1	3	3	3	3	3	3	3	3	3	3	3	3	3	3	3
05-103-01056	-108.954	40.1523	0	0	0	0	0	0	0	0	0	0	0	0	0	3	3	3	3	3	3	3	3	3	3
05-103-60003	-108.954	40.145	1	1	1	1	1	1	1	1	1	1	1	1	1	3	3	3	3	3	3	3	3	3	3
05-045-07070	-108.954	39.3922	0	0	0	0	0	0	0	0	0	0	0	2	2	2	2	2	2	2	2	2	2	2	2
05-103-07311	-108.954	39.8577	1	1	1	1	1	1	1	1	3	1	1	1	1	0	0	0	0	0	0	0	0	0	0
05-103-09948	-108.953	39.8766	0	0	0	0	0	0	0	0	1	3	3	3	3	3	3	3	3	3	3	3	3	3	3
05-045-05080	-108.953	39.4877	1	1	1	1	1	1	1	1	1	3	3	3	3	1	1	3	3	3	3	1	1	1	1
05-045-05086	-108.953	39.4969	1	1	1	1	1	1	1	1	3	3	3	3	3	3	3	3	3	3	3	3	3	3	1
05-045-12194	-108.952	39.6391	0	0	0	0	0	0	0	0	0	0	0	0	0	0	0	3	3	1	1	1	3	3	3
05-045-06947	-108.951	39.4235	0	0	0	0	0	1	1	1	3	3	3	3	3	3	3	3	3	3	3	3	3	3	3
05-045-06946	-108.951	39.4235	0	0	0	0	0	1	1	1	3	3	3	3	3	3	3	3	3	3	3	3	3	3	3
05-045-06235	-108.951	39.385	1	1	1	1	1	1	1	1	3	3	3	3	3	3	3	3	3	3	3	3	3	3	3
05-103-11430	-108.951	40.1414	0	0	0	0	0	0	0	0	0	0	0	0	0	0	0	0	0	0	3	3	3	3	3
05-103-10414	-108.951	40.1483	0	0	0	0	0	0	0	0	0	0	0	0	0	3	3	3	3	3	3	3	3	3	3
05-103-10413	-108.95	40.1483	0	0	0	0	0	0	0	0	0	0	0	0	0	3	3	3	3	3	3	3	3	3	3
05-103-11250	-108.95	40.1414	0	0	0	0	0	0	0	0	0	0	0	0	0	0	0	0	0	1	3	3	3	3	3
05-077-08367	-108.95	39.3165	1	1	1	1	1	1	1	1	1	1	1	3	3	3	3	3	3	3	3	1	1	3	3
05-103-01072	-108.95	40.152	0	0	0	0	0	0	0	0	0	0	1	3	3	3	3	3	3	3	3	3	3	3	3
05-077-08479	-108.95	39.3236	1	1	1	1	1	1	1	1	1	1	1	1	1	1	1	1	1	3	3	1	1	3	3
05-103-05797	-108.95	40.1414	1	1	1	1	1	1	1	1	1	1	1	1	1	1	1	1	3	1	1	1	1	3	3
05-103-07749	-108.949	39.854	1	1	1	1	1	1	1	1	3	3	3	3	3	3	3	3	3	3	3	3	3	3	3
05-103-06325	-108.949	40.1486	1	1	1	1	1	1	1	1	1	1	3	3	3	3	3	3	3	3	3	3	3	3	3
05-103-08236	-108.949	39.8868	1	1	1	1	1	1	1	1	3	3	3	3	3	3	3	3	3	3	3	3	3	3	3
05-103-09936	-108.949	39.8435	0	0	0	0	0	0	0	0	0	3	3	3	3	3	3	3	3	3	3	3	3	3	3
05-103-01023	-108.949	40.145	0	0	0	0	0	0	0	0	0	0	0	3	3	3	3	3	3	3	3	3	3	3	3
05-103-07837	-108.949	39.8471	1	1	1	1	1	1	1	1	3	3	3	3	3	3	3	3	3	3	3	3	3	3	3
05-103-07551	-108.949	39.8612	1	1	1	1	1	1	1	1	3	3	3	3	3	3	3	3	3	3	3	3	3	3	3
05-103-09783	-108.949	39.8744	0	0	0	0	0	1	1	1	3	3	3	3	3	3	3	3	3	3	3	3	3	3	3
05-103-05179	-108.949	39.8805	1	1	1	1	1	1	1	1	3	3	3	3	3	3	3	3	3	3	3	3	3	3	3
05-103-07751	-108.948	39.8685	1	1	1	1	1	1	1	1	3	3	3	3	3	3	3	3	3	3	3	3	3	3	3
05-103-08596	-108.948	39.6911	1	1	1	1	1	1	1	1	3	3	3	3	3	3	3	3	3	3	3	3	3	3	3
05-103-07871	-108.947	39.6766	1	1	1	1	1	1	1	1	3	3	3	3	3	3	3	3	3	3	3	3	3	3	3
05-103-07392	-108.946	39.8284	1	1	1	1	1	1	1	1	3	3	3	3	3	3	3	3	3	3	3	3	3	3	3
05-103-10628	-108.946	40.1482	0	0	0	0	0	0	0	0	0	0	0	0	0	0	1	3	3	3	3	3	3	3	3
05-103-10629	-108.946	40.1482	0	0	0	0	0	0	0	0	0	0	0	0	0	0	1	3	3	3	3	3	3	3	3
05-103-09689	-108.946	39.8409	0	0	0	1	1	1	1	1	3	3	3	3	3	3	3	3	3	3	3	3	3	3	3
05-103-07344	-108.946	39.8327	1	1	1	1	1	1	1	1	1	3	3	3	3	3	3	3	3	3	3	3	3	3	3
05-045-06346	-108.946	39.5236	1	1	1	1	1	1	1	1	3	3	3	3	3	3	3	3	3	3	3	3	3	3	3
05-103-10613	-108.946	40.1421	0	0	0	0	0	0	0	0	0	0	0	0	0	0	1	3	3	3	3	3	3	3	3
05-083-06538	-108.946	37.5415	0	1	1	1	1	1	1	1	3	3	3	3	3	3	3	3	3	3	3	3	3	3	3
05-103-07553	-108.946	39.8371	1	1	1	1	1	1	1	1	3	3	3	3	3	3	3	3	3	3	3	3	3	3	3
05-103-01066	-108.945	40.1521	0	0	0	0	0	0	0	0	0	0	0	3	3	3	3	3	3	3	3	3	3	3	3
05-103-10756	-108.945	40.1378	0	0	0	0	0	0	0	0	0	0	0	0	0	0	0	1	3	3	3	3	3	3	3
05-103-08920	-108.945	40.0394	1	1	1	1	1	1	1	1	3	3	3	3	3	3	3	3	3	3	3	3	3	3	3
05-103-09787	-108.945	39.8813	0	0	0	0	0	0	1	1	3	3	3	3	3	3	3	3	3	3	3	3	3	3	3
05-103-06326	-108.945	40.1485	0	0	0	0	0	0	0	0	0	0	1	3	3	3	3	3	3	3	3	3	3	3	3
05-103-09932	-108.945	39.8725	0	0	0	0	0	0	0	0	3	3	3	3	3	3	3	3	3	3	3	3	3	3	3
05-103-06327	-108.945	40.145	1	1	1	1	1	1	1	1	3	3	3	3	3	3	3	3	3	3	3	3	3	3	3
05-103-06328	-108.945	40.1414	1	1	1	1	1	1	1	1	1	1	1	3	3	3	3	3	3	3	3	3	3	3	3
05-103-09946	-108.945	39.8551	0	0	0	0	0	0	0	0	1	3	3	3	3	3	3	3	3	3	3	3	3	3	3
05-103-09944	-108.944	39.8617	0	0	0	0	0	0	0	0	3	3	3	3	3	3	3	3	3	3	3	3	3	3	3
05-103-11028	-108.944	40.1336	0	0	0	0	0	0	0	0	0	0	0	0	0	0	0	0	0	3	3	3	3	3	3
05-103-11870	-108.944	40.1337	0	0	0	0	0	0	0	0	0	0	0	0	0	0	0	0	0	0	0	0	3	3	3
05-103-09698	-108.944	39.8774	0	0	0	1	1	1	1	1	3	3	3	3	3	3	3	3	3	3	3	3	3	3	3
05-103-09943	-108.944	39.8465	0	0	0	0	0	0	0	0	0	3	3	3	3	3	3	3	3	3	3	3	3	3	3
05-103-10533	-108.944	40.1426	0	0	0	0	0	0	0	0	0	0	0	0	0	0	3	3	3	3	3	3	3	3	3
05-083-05270	-108.943	37.5866	1	1	1	1	1	1	1	1	3	3	3	3	3	3	3	3	3	0	0	0	0	0	0
05-103-10710	-108.943	40.1504	0	0	0	0	0	0	0	0	0	0	0	0	0	0	0	1	3	3	3	3	3	3	3
05-103-10534	-108.943	40.1392	0	0	0	0	0	0	0	0	0	0	0	0	0	0	3	3	3	3	3	3	3	3	3
05-103-10552	-108.942	40.136	0	0	0	0	0	0	0	0	0	0	0	0	0	0	0	3	3	3	3	3	3	3	3
05-103-10612	-108.942	40.1471	0	0	0	0	0	0	0	0	0	0	0	0	0	0	1	3	3	3	3	3	3	3	3
05-077-08173	-108.942	39.3158	1	1	1	1	1	1	1	1	1	1	1	3	3	1	3	3	3	3	3	1	1	3	3
05-103-07750	-108.941	39.8643	1	1	1	1	1	1	1	1	3	3	3	3	3	3	3	3	3	3	3	3	3	3	3
05-103-01067	-108.941	40.1518	0	0	0	0	0	0	0	0	0	0	0	3	3	3	3	3	3	3	3	3	3	3	3
05-103-05145	-108.941	39.8587	1	1	1	1	1	1	1	1	3	3	3	3	3	3	3	3	3	3	3	3	3	3	3
05-103-05682	-108.94	40.1216	1	1	1	1	1	1	1	1	3	3	3	3	3	3	3	3	3	3	3	0	0	2	0
05-103-10755	-108.94	40.1344	0	0	0	0	0	0	0	0	0	0	0	0	0	0	0	1	1	3	3	3	3	3	3
05-103-06330	-108.94	40.1485	0	0	0	0	0	0	0	0	0	0	0	3	3	3	3	3	3	3	3	3	3	3	3
05-103-08244	-108.94	39.8507	1	1	1	1	1	1	1	1	3	3	3	3	3	3	3	3	3	3	3	3	3	3	3
05-103-05742	-108.94	40.1305	0	0	0	0	0	0	0	0	2	2	2	2	2	2	3	3	3	3	3	3	3	3	3
05-103-06331	-108.94	40.1414	1	1	1	1	1	1	1	1	1	1	3	3	3	3	3	3	3	3	3	3	3	3	3
05-103-06332	-108.94	40.1377	0	0	0	0	0	0	0	0	0	0	0	3	3	3	3	3	3	3	3	3	3	3	3
05-103-01024	-108.94	40.145	0	0	0	0	1	1	1	1	3	3	3	3	3	3	3	3	3	3	3	3	3	3	3
05-103-05708	-108.94	40.1268	0	0	0	0	0	0	0	0	0	0	0	0	0	0	0	0	0	2	1	1	1	1	3
05-103-05120	-108.94	39.8432	1	1	1	1	1	1	1	1	3	3	3	3	3	3	3	3	3	3	3	3	3	3	3
05-103-07291	-108.94	39.8328	1	1	1	1	1	1	1	1	3	3	3	3	3	3	3	3	3	3	3	3	3	3	3
05-083-06539	-108.939	37.5312	0	1	1	1	1	1	1	1	3	3	3	3	3	3	3	3	3	3	3	3	3	3	3
05-103-09945	-108.939	39.8727	0	0	0	0	0	0	0	0	3	3	3	3	3	3	3	3	3	3	3	3	3	3	3
05-103-09810	-108.939	39.8385	0	0	0	0	0	0	0	0	3	3	3	3	3	3	3	3	3	3	3	3	3	3	3
05-103-11743	-108.939	40.1301	0	0	0	0	0	0	0	0	0	0	0	0	0	0	0	0	0	0	0	1	3	3	3
05-103-11742	-108.939	40.1301	0	0	0	0	0	0	0	0	0	0	0	0	0	0	0	0	0	0	0	1	3	3	3
05-103-10553	-108.939	40.1298	0	0	0	0	0	0	0	0	0	0	0	0	0	0	0	0	3	3	3	3	3	3	3
05-103-10670	-108.939	40.1426	0	0	0	0	0	0	0	0	0	0	0	0	0	0	0	3	3	1	3	3	3	3	3
05-103-10709	-108.938	40.1507	0	0	0	0	0	0	0	0	0	0	0	0	0	0	0	1	3	3	3	3	3	3	3
05-103-10549	-108.938	40.1317	0	0	0	0	0	0	0	0	0	0	0	0	0	0	0	3	3	3	3	3	3	3	3
05-103-08245	-108.938	39.8777	1	1	1	1	1	1	1	1	3	3	3	3	3	3	3	3	3	3	3	1	3	3	3
05-103-10548	-108.938	40.1399	0	0	0	0	0	0	0	0	0	0	0	0	0	0	3	3	3	3	3	3	3	3	3
05-103-07717	-108.937	40.1363	1	1	1	1	1	1	1	1	1	1	1	1	1	1	1	1	1	3	3	3	3	3	3
05-103-05005	-108.937	39.6867	1	1	1	1	1	1	1	1	3	3	3	3	3	1	1	1	1	1	1	1	3	1	3
05-103-08409	-108.937	39.6983	1	1	1	1	1	1	1	1	1	3	3	3	3	3	3	3	3	1	1	1	0	0	0
05-103-10531	-108.936	40.147	0	0	0	0	0	0	0	0	0	0	0	0	0	0	3	3	3	3	3	3	3	3	3
05-103-10754	-108.936	40.13	0	0	0	0	0	0	0	0	0	0	0	0	0	0	0	1	3	3	3	3	3	3	3
05-045-06071	-108.936	39.501	1	1	1	1	1	1	1	1	1	1	1	1	3	0	0	0	0	0	0	0	0	0	0
05-103-08999	-108.936	40.0462	1	1	1	1	1	1	1	1	3	3	3	3	3	3	3	3	3	3	3	3	3	3	3
05-103-09982	-108.936	39.836	0	0	0	0	0	0	0	0	1	3	1	1	1	0	0	0	0	0	0	0	0	0	0
05-103-09966	-108.936	39.8359	0	0	0	0	0	0	0	0	3	3	3	3	3	3	3	3	3	3	3	3	3	3	3
05-103-09933	-108.936	39.8476	0	0	0	0	0	0	0	0	3	3	3	3	3	3	3	3	3	3	3	3	3	3	3
05-103-01050	-108.936	40.1379	1	1	1	1	1	1	1	1	3	3	3	3	3	3	3	3	3	3	3	3	3	3	3
05-103-07703	-108.936	39.8905	1	1	1	1	1	1	1	1	3	3	3	3	3	3	3	3	3	3	3	3	3	3	3
05-103-05690	-108.935	40.1231	1	1	1	1	1	1	1	1	1	1	1	1	1	1	1	1	1	1	3	3	3	1	3
05-103-09939	-108.935	39.8541	0	0	0	0	0	0	0	0	3	3	3	3	3	3	3	3	3	3	3	3	3	3	3
05-103-05765	-108.935	40.1341	1	1	1	1	1	1	1	1	1	1	1	1	1	1	1	1	3	1	1	1	1	3	3
05-103-06333	-108.935	40.1413	0	0	0	0	0	0	0	0	2	2	2	2	2	2	2	2	2	2	2	2	3	3	3
05-103-01052	-108.935	40.1452	0	0	0	0	0	0	0	0	2	2	2	2	2	2	2	2	2	2	3	3	3	3	3
05-103-01047	-108.935	40.1521	1	1	1	1	1	1	1	1	1	1	1	1	1	1	1	1	3	1	3	3	3	3	3
05-103-01048	-108.935	40.1485	1	1	1	1	1	1	1	1	1	1	1	1	3	1	3	3	3	3	3	3	3	3	3
05-103-10763	-108.935	40.127	0	0	0	0	0	0	0	0	0	0	0	0	0	0	0	0	1	3	3	3	3	3	3
05-103-11408	-108.935	40.1522	0	0	0	0	0	0	0	0	0	0	0	0	0	0	0	0	0	0	0	3	3	3	3
05-045-06214	-108.935	39.5587	1	1	1	1	1	1	1	1	3	3	3	3	3	3	3	3	3	3	3	3	3	3	3
05-103-09941	-108.935	39.8617	0	0	0	0	0	0	0	0	3	3	3	3	3	3	3	3	3	3	3	3	3	3	3
05-103-08396	-108.935	39.8822	1	1	1	1	1	1	1	1	3	3	3	3	3	3	3	3	3	3	3	3	3	3	3
05-103-09929	-108.935	39.8762	0	0	0	0	0	0	0	0	3	3	3	3	3	3	3	3	3	3	3	3	3	3	3
05-103-07552	-108.935	39.8686	1	1	1	1	1	1	1	1	3	3	3	3	3	3	3	3	3	3	3	3	3	3	3
05-045-06105	-108.935	39.4708	1	1	1	1	1	1	1	1	3	3	3	3	3	3	3	3	3	3	3	3	3	3	3
05-103-11429	-108.935	40.1237	0	0	0	0	0	0	0	0	0	0	0	0	0	0	0	0	0	0	1	3	3	3	3
05-103-09947	-108.934	39.8401	0	0	0	0	0	0	0	0	0	1	3	3	3	3	3	3	3	3	3	3	3	3	3
05-045-06348	-108.934	39.4928	1	1	1	1	1	1	1	1	3	1	1	1	1	1	1	1	1	1	1	1	0	0	0
05-103-11397	-108.934	40.1237	0	0	0	0	0	0	0	0	0	0	0	0	0	0	0	0	0	1	3	3	3	3	3
05-103-09155	-108.934	40.1248	1	1	1	1	1	1	1	1	3	3	3	3	3	3	3	3	3	3	3	3	3	3	3
05-077-08397	-108.934	39.2773	1	1	1	1	1	1	1	1	1	3	3	1	1	1	1	1	1	1	1	1	1	1	1
05-103-10708	-108.933	40.1501	0	0	0	0	0	0	0	0	0	0	0	0	0	0	0	1	3	3	1	3	3	3	3
05-103-09152	-108.933	40.1435	1	1	1	1	1	1	1	1	3	3	3	3	3	3	3	3	3	3	3	3	3	3	3
05-103-07718	-108.933	40.1322	0	0	0	0	0	0	0	0	3	3	3	3	3	3	3	3	3	3	3	3	3	3	3
05-103-01014	-108.933	40.1395	1	1	1	1	1	1	1	1	3	3	3	3	3	3	3	3	3	3	3	3	3	3	3
05-103-09301	-108.933	40.1477	1	1	1	1	1	1	1	1	3	3	3	3	3	3	3	3	3	3	1	1	1	1	1
05-103-07738	-108.933	40.1283	1	1	1	1	1	1	1	1	3	3	3	3	3	3	3	3	3	3	3	3	3	3	3
05-103-06419	-108.933	40.1363	1	1	1	1	1	1	1	1	3	3	3	3	3	3	3	3	3	3	3	3	3	3	3
05-083-06523	-108.933	37.4841	1	1	1	1	1	1	1	1	3	3	3	3	3	3	1	1	1	1	1	1	1	1	1
05-083-06552	-108.932	37.4956	0	0	0	1	1	1	1	1	3	3	3	3	3	3	3	3	3	3	3	3	3	3	3
05-077-08478	-108.932	39.3135	1	1	1	1	1	1	1	1	1	1	1	1	1	1	1	3	1	1	1	1	1	1	1
05-083-06457	-108.932	37.4789	1	1	1	1	1	1	1	1	1	1	3	3	3	3	1	3	1	1	3	3	1	3	1
05-103-10005	-108.931	39.8366	0	0	0	0	0	0	0	0	0	3	3	3	3	3	3	3	3	3	3	3	3	3	3
05-103-05134	-108.931	39.851	1	1	1	1	1	1	1	1	3	3	3	3	3	3	3	3	3	3	3	3	3	3	3
05-103-06315	-108.931	40.1518	1	1	1	1	1	1	1	1	1	1	1	1	1	1	1	1	1	1	1	3	3	3	3
05-103-05663	-108.931	40.1158	1	1	1	1	1	1	1	1	1	1	1	1	1	1	1	3	3	3	3	3	3	3	3
05-103-09852	-108.931	39.8835	0	0	0	0	0	0	1	1	3	3	3	3	3	3	3	3	3	3	3	3	3	3	3
05-103-09937	-108.931	39.8725	0	0	0	0	0	0	0	0	3	3	3	3	3	3	3	3	3	3	3	3	3	3	3
05-103-09955	-108.931	39.8652	0	0	0	0	0	0	0	0	3	3	3	3	3	3	3	3	3	3	3	3	3	3	3
05-103-05673	-108.931	40.1195	1	1	1	1	1	1	1	1	1	1	1	1	3	3	3	3	3	3	3	3	3	3	3
05-103-05718	-108.931	40.1266	1	1	1	1	1	1	1	1	1	1	1	1	1	1	3	1	1	1	1	1	1	1	3
05-103-05699	-108.931	40.1231	1	1	1	1	1	1	1	1	1	1	3	3	3	3	3	3	3	3	3	3	3	3	3
05-103-05735	-108.931	40.1307	0	0	0	0	0	0	0	0	3	3	3	3	3	3	3	3	3	3	3	3	3	3	3
05-103-09926	-108.931	39.8546	0	0	0	0	0	0	0	0	3	3	3	3	3	3	3	3	3	3	3	3	3	3	3
05-103-05763	-108.931	40.1339	1	1	1	1	1	1	1	1	3	3	3	3	3	3	3	3	3	3	3	3	3	3	1
05-103-06320	-108.931	40.1413	1	1	1	1	1	1	1	1	3	3	3	3	3	3	3	3	3	3	1	1	0	0	0
05-103-06319	-108.931	40.1485	0	0	0	0	0	0	0	0	2	0	0	0	0	0	0	0	0	0	0	0	2	2	2
05-103-09868	-108.931	39.8798	0	0	0	0	0	0	1	1	1	1	3	3	1	0	0	0	0	0	0	0	0	0	0
05-103-09942	-108.93	39.8483	0	0	0	0	0	0	0	0	1	3	3	3	3	3	3	3	3	3	3	3	3	3	3
05-103-60053	-108.93	40.1375	1	1	1	1	1	1	1	1	3	3	3	3	3	3	3	3	3	3	3	3	3	1	1
05-103-09723	-108.93	39.8799	0	0	0	1	1	1	1	1	3	3	3	3	3	3	3	3	3	3	3	3	3	3	3
05-103-01053	-108.93	40.145	1	1	1	1	1	1	1	1	1	3	1	1	1	1	1	1	1	1	3	3	3	3	3
05-045-06463	-108.93	39.4571	1	1	1	1	1	1	1	1	3	3	3	3	3	3	3	3	3	3	3	3	3	3	3
05-103-10699	-108.93	40.1505	0	0	0	0	0	0	0	0	0	0	0	0	0	0	0	0	3	3	3	3	3	3	3
05-103-09962	-108.93	39.832	0	0	0	0	0	0	0	0	1	3	3	3	3	3	3	3	3	3	3	3	3	3	3
05-103-08260	-108.929	39.7021	1	1	1	1	1	1	1	1	3	3	3	3	3	3	3	3	3	1	1	1	0	0	0
05-103-08632	-108.929	39.6734	1	1	1	1	1	1	1	1	1	3	3	3	3	3	3	3	3	1	1	1	0	0	0
05-103-01075	-108.929	40.1248	1	1	1	1	1	1	1	1	3	3	3	3	3	3	3	3	3	3	3	3	3	1	3
05-103-09785	-108.929	39.8368	0	0	0	0	0	0	0	0	3	3	3	1	1	1	1	1	1	1	3	3	3	3	3
05-103-06425	-108.929	40.1323	1	1	1	1	1	1	1	1	3	3	3	3	3	3	3	3	3	3	3	3	3	1	1
05-103-09690	-108.929	39.8402	0	0	0	1	1	1	1	1	3	3	3	3	3	3	3	3	3	3	3	3	3	3	3
05-103-09146	-108.928	40.1213	0	0	0	0	0	0	0	0	0	0	0	0	0	0	0	0	2	2	2	2	2	2	2
05-103-08292	-108.928	40.1354	1	1	1	1	1	1	1	1	3	3	3	3	3	3	3	3	3	3	3	3	3	3	3
05-103-09858	-108.928	39.8402	0	0	0	0	0	1	1	1	3	3	3	3	3	3	3	3	3	3	3	3	3	3	3
05-103-09141	-108.928	40.1446	1	1	1	1	1	1	1	1	3	3	3	3	3	3	3	3	3	3	3	3	3	3	3
05-045-06636	-108.928	39.4512	1	1	1	1	1	1	1	1	3	3	3	3	3	3	3	3	3	3	3	3	3	3	3
05-103-06420	-108.928	40.1395	1	1	1	1	1	1	1	1	3	3	3	3	3	3	3	3	3	1	1	1	1	1	1
05-103-08492	-108.928	40.1176	1	1	1	1	1	1	1	1	1	1	1	1	1	1	1	1	3	3	3	3	3	3	3
05-103-08170	-108.928	40.1469	1	1	1	1	1	1	1	1	1	3	3	1	1	3	3	3	3	3	3	3	3	3	3
05-103-06426	-108.928	40.1286	1	1	1	1	1	1	1	1	1	1	1	1	3	3	3	3	3	3	3	3	3	3	3
05-045-06030	-108.927	39.4897	1	1	1	1	1	1	1	1	3	3	3	3	3	3	3	3	3	3	3	3	1	1	0
05-103-08982	-108.927	40.0532	1	1	1	1	1	1	1	1	3	3	3	3	1	1	1	1	1	1	1	1	0	0	0
05-103-09938	-108.927	39.8437	0	0	0	0	0	0	0	0	3	3	3	3	3	3	3	3	3	3	3	3	3	3	3
05-103-09980	-108.927	39.8437	0	0	0	0	0	0	0	0	3	3	3	3	3	3	3	3	3	3	3	3	1	3	1
05-103-09949	-108.926	39.8765	0	0	0	0	0	0	0	0	3	3	3	3	3	3	3	3	3	3	3	3	3	3	3
05-103-10961	-108.926	40.1524	0	0	0	0	0	0	0	0	0	0	0	0	0	0	0	0	3	3	1	1	1	1	3
05-103-01051	-108.926	40.1482	1	1	1	1	1	1	1	1	1	1	3	3	3	3	3	3	3	3	3	3	3	3	3
05-103-05667	-108.926	40.1191	1	1	1	1	1	1	1	1	3	3	3	1	1	1	1	1	1	1	1	1	1	1	0
05-103-05712	-108.926	40.1268	0	0	0	0	0	0	0	0	2	2	2	2	2	0	2	2	3	1	1	3	1	3	1
05-103-05733	-108.926	40.1307	1	1	1	1	1	1	1	1	3	3	3	3	3	3	3	3	3	3	3	3	3	3	3
05-103-05767	-108.926	40.134	0	0	0	0	0	0	0	0	3	3	3	3	3	3	3	3	3	3	3	3	3	3	3
05-103-01055	-108.926	40.1376	1	1	1	1	1	1	1	1	3	3	3	3	3	3	3	3	3	3	3	3	3	1	1
05-103-09928	-108.926	39.8623	0	0	0	0	0	0	0	0	3	3	3	3	3	3	3	3	3	3	3	3	3	3	3
05-103-06323	-108.926	40.145	0	0	0	0	0	0	0	0	2	2	2	2	2	2	2	2	2	2	2	2	2	2	2
05-103-07318	-108.926	39.8581	1	1	1	1	1	1	1	1	3	3	3	3	3	3	3	3	3	3	3	3	3	3	3
05-103-06322	-108.926	40.1412	1	1	1	1	1	1	1	1	3	3	3	3	3	3	3	3	3	3	3	3	3	3	3
05-103-05693	-108.926	40.123	0	0	0	0	0	0	0	0	2	3	3	3	3	3	3	3	3	3	3	3	3	3	3
05-103-09930	-108.925	39.8702	0	0	0	0	0	0	0	0	3	3	3	3	3	3	3	3	3	3	3	3	3	3	3
05-077-08330	-108.924	39.3405	1	1	1	1	1	1	1	1	3	0	0	0	0	0	0	0	0	0	0	0	0	0	0
05-103-07739	-108.924	40.1176	1	1	1	1	1	1	1	1	3	3	3	3	3	3	3	3	3	3	3	3	3	3	3
05-103-08169	-108.924	40.1141	0	0	0	0	0	0	0	0	3	3	3	3	3	3	3	3	3	3	3	3	3	3	3
05-103-07010	-108.924	40.1435	0	0	0	0	0	0	0	1	1	3	3	3	3	3	3	3	3	3	3	1	1	1	1
05-103-07949	-108.924	40.1288	0	0	0	0	0	0	0	0	2	2	2	2	2	2	2	2	2	0	1	1	1	1	1
05-103-11913	-108.924	40.1149	0	0	0	0	0	0	0	0	0	0	0	0	0	0	0	0	0	0	0	0	0	1	3
05-103-09300	-108.924	40.1476	1	1	1	1	1	1	1	1	3	3	3	3	3	3	3	3	3	3	1	1	1	1	3
05-103-10700	-108.923	40.1504	0	0	0	0	0	0	0	0	0	0	0	0	0	0	0	1	1	1	3	3	3	3	3
05-103-08294	-108.923	40.1362	0	0	0	0	0	0	0	0	2	2	2	2	2	2	2	0	2	2	2	3	1	1	1
05-103-09142	-108.923	40.1248	1	1	1	1	1	1	1	1	3	1	1	3	3	3	3	3	3	3	3	1	1	1	3
05-103-07022	-108.923	40.1213	1	1	1	1	1	1	1	1	1	3	3	1	1	3	3	1	3	3	3	3	3	3	3
05-103-07913	-108.923	40.1319	1	1	1	1	1	1	1	1	3	3	3	3	3	3	3	3	3	3	3	3	3	3	3
05-103-09869	-108.923	39.8455	0	0	0	0	0	0	1	1	3	3	3	3	1	3	1	1	1	0	0	0	0	0	0
05-103-09288	-108.923	40.1401	1	1	1	1	1	1	1	1	3	3	3	3	3	3	3	3	3	3	3	3	3	3	3
05-045-06025	-108.923	39.5511	1	1	1	1	1	1	1	1	3	3	3	3	1	1	1	3	1	1	3	3	3	1	3
05-077-08198	-108.922	39.3132	1	1	1	1	1	1	1	1	1	1	1	1	1	1	3	3	3	3	3	1	1	3	3
05-103-01054	-108.922	40.1377	1	1	1	1	1	1	1	1	3	3	3	3	3	3	3	3	3	3	3	3	3	3	3
05-103-09940	-108.922	39.8688	0	0	0	0	0	0	0	0	3	3	3	3	3	3	3	3	3	3	3	3	3	3	3
05-103-05743	-108.921	40.1308	0	0	0	0	0	0	0	0	2	2	2	3	1	1	3	3	3	3	1	3	3	3	3
05-103-05592	-108.921	40.1087	1	1	1	1	1	1	1	0	0	0	0	0	0	0	0	0	0	0	0	0	0	0	2
05-103-05671	-108.921	40.1199	0	0	0	0	0	0	0	0	0	0	0	0	0	0	0	0	0	0	0	0	3	3	3
05-103-05661	-108.921	40.1158	1	1	1	1	1	1	1	1	3	3	3	3	3	3	3	1	3	3	3	3	3	3	3
05-103-01058	-108.921	40.1485	1	1	1	1	1	1	1	1	3	3	3	3	3	3	3	3	3	3	3	3	3	3	3
05-103-05757	-108.921	40.1337	1	1	1	1	1	1	1	1	3	3	3	3	3	3	3	3	3	3	3	3	3	1	1
05-103-05809	-108.921	40.1446	1	1	1	1	1	1	1	1	3	3	3	3	3	3	3	3	3	3	3	3	3	1	1
05-103-05691	-108.921	40.1231	1	1	1	1	1	1	1	1	1	3	3	3	3	3	3	3	3	3	3	3	3	3	3
05-103-05707	-108.921	40.1265	1	1	1	1	1	1	1	1	1	1	3	3	3	3	3	3	3	3	3	3	3	3	3
05-103-09968	-108.921	39.8544	0	0	0	0	0	0	0	0	1	3	3	3	3	3	3	3	3	3	3	3	3	3	3
05-103-06317	-108.921	40.1521	1	1	1	1	1	1	1	1	1	1	1	1	1	1	1	1	1	1	1	1	3	3	3
05-103-05627	-108.921	40.1121	1	1	1	1	1	1	1	1	3	3	3	3	3	3	3	1	3	3	3	3	3	3	3
05-103-06324	-108.921	40.1416	1	1	1	1	1	1	1	1	3	3	3	3	3	3	3	3	3	3	3	3	1	1	1
05-103-09956	-108.921	39.862	0	0	0	0	0	0	0	0	3	3	3	3	3	3	3	3	3	3	3	3	3	3	3
05-045-06028	-108.921	39.4573	1	1	1	1	1	1	1	1	3	3	3	3	3	3	3	3	3	3	3	3	3	3	3
05-103-09726	-108.92	39.8417	0	0	0	1	1	1	1	1	3	3	3	3	3	3	3	3	3	3	3	3	3	3	3
05-103-09688	-108.92	39.8796	0	0	0	1	1	1	1	1	3	3	3	3	3	3	3	3	3	3	3	3	3	3	3
05-103-08214	-108.92	39.8362	1	1	1	1	1	1	1	1	3	3	3	3	3	3	3	1	1	1	1	1	1	0	0
05-103-09161	-108.92	40.1203	1	1	1	1	1	1	1	1	3	3	1	1	1	1	1	1	1	1	1	1	1	1	0
05-103-07950	-108.919	40.1322	1	1	1	1	1	1	1	1	3	3	3	3	3	3	3	3	3	3	3	3	1	1	1
05-103-07692	-108.919	40.1397	0	0	0	0	0	0	0	0	2	2	2	2	2	2	2	2	2	2	2	3	1	1	1
05-103-07991	-108.919	40.1247	1	1	1	1	1	1	1	1	3	3	3	3	3	3	3	3	3	3	3	3	3	3	3
05-103-07740	-108.919	40.1143	0	0	0	0	0	0	0	0	3	3	3	3	3	3	3	3	3	3	3	3	3	3	3
05-103-05131	-108.919	39.8488	1	1	1	1	1	1	1	1	3	3	3	3	3	3	3	3	3	3	3	3	3	3	3
05-103-09981	-108.919	39.8487	0	0	0	0	0	0	0	0	3	3	3	3	3	3	3	3	3	3	3	3	3	3	3
05-103-07798	-108.919	40.1213	1	1	1	1	1	1	1	1	3	3	3	3	3	3	3	3	3	3	3	3	3	3	3
05-103-06321	-108.919	40.1427	1	1	1	1	1	1	1	1	3	3	3	3	3	3	3	3	3	3	3	3	3	3	1
05-103-08293	-108.919	40.1354	1	1	1	1	1	1	1	1	3	3	3	3	3	3	3	3	3	3	3	3	3	3	3
05-103-08766	-108.919	40.1182	1	1	1	1	1	1	1	1	3	3	3	3	3	3	3	3	3	3	3	3	3	3	3
05-103-10726	-108.919	40.1505	0	0	0	0	0	0	0	0	0	0	0	0	0	0	0	3	3	3	3	3	3	3	3
05-103-08955	-108.919	40.1101	1	1	1	1	1	1	1	1	3	3	3	3	3	3	3	3	3	3	3	3	3	3	3
05-103-10723	-108.919	40.1468	0	0	0	0	0	0	0	0	0	0	0	0	0	0	0	0	3	3	3	3	3	3	3
05-103-07936	-108.919	40.1284	1	1	1	1	1	1	1	1	3	3	3	3	3	3	3	3	3	3	3	3	3	3	3
05-103-11858	-108.918	40.1113	0	0	0	0	0	0	0	0	0	0	0	0	0	0	0	0	0	0	0	0	3	3	3
05-103-11855	-108.918	40.1112	0	0	0	0	0	0	0	0	0	0	0	0	0	0	0	0	0	0	0	0	3	3	3
05-103-10584	-108.918	40.1421	0	0	0	0	0	0	0	0	0	0	0	0	0	0	0	3	3	3	3	3	3	3	3
05-103-09194	-108.917	40.1199	1	1	1	1	1	1	1	1	3	3	3	3	3	3	3	3	3	3	1	1	1	1	0
05-103-07452	-108.917	39.8375	1	1	1	1	1	1	1	1	3	3	3	3	3	3	1	1	1	1	1	1	1	1	1
05-103-05677	-108.917	40.1089	1	1	1	1	1	1	1	1	3	3	3	3	3	3	3	3	1	1	1	3	1	3	3
05-103-10004	-108.917	39.8583	0	0	0	0	0	0	0	0	1	3	3	3	3	3	3	3	3	3	3	3	3	3	3
05-103-09969	-108.917	39.8582	0	0	0	0	0	0	0	0	1	3	0	0	0	0	0	0	0	0	0	0	0	0	0
05-045-07195	-108.917	39.5593	0	0	0	0	0	0	1	1	3	3	3	3	3	3	3	3	3	3	3	1	1	1	1
05-103-06318	-108.917	40.152	1	1	1	1	1	1	1	1	1	1	1	1	1	1	1	1	3	3	3	3	3	3	3
05-103-05636	-108.917	40.1158	1	1	1	1	1	1	1	1	3	3	3	3	3	3	3	1	3	3	3	3	3	3	3
05-103-05662	-108.917	40.1191	0	0	0	0	0	0	0	0	2	2	2	3	1	3	3	3	3	3	3	3	3	3	3
05-103-06026	-108.917	40.1485	0	0	0	0	0	0	0	1	3	1	3	3	3	3	3	3	3	3	3	3	3	3	3
05-103-05768	-108.917	40.134	0	0	0	0	0	0	0	0	3	3	3	3	3	3	3	3	3	3	3	3	3	3	3
05-103-05721	-108.917	40.1267	0	0	0	0	0	0	0	0	2	2	2	2	2	2	2	2	2	2	3	1	1	1	1
05-103-05736	-108.917	40.1304	1	1	1	1	1	1	1	1	3	3	3	3	3	3	3	3	3	3	3	3	3	3	1
05-045-06031	-108.917	39.4906	1	1	1	1	1	1	1	1	3	3	3	3	3	3	3	3	3	3	3	3	3	3	3
05-045-06366	-108.917	39.4821	1	1	1	1	1	1	1	1	3	3	3	3	3	3	3	3	3	3	3	3	1	1	1
05-103-05590	-108.916	40.1122	1	1	1	1	1	1	1	1	3	3	3	3	3	3	3	3	1	3	3	1	1	1	3
05-103-05799	-108.916	40.1413	0	0	0	0	0	0	0	0	3	3	3	3	3	3	3	3	3	3	3	3	3	3	3
05-103-09207	-108.916	40.1384	1	1	1	1	1	1	1	1	3	3	3	3	3	3	3	3	3	3	3	3	1	1	1
05-103-05694	-108.916	40.123	1	1	1	1	1	1	1	1	1	3	3	3	3	3	3	3	3	3	3	3	3	3	3
05-103-07321	-108.916	39.8653	1	1	1	1	1	1	1	1	3	3	3	3	3	3	3	3	3	3	3	3	3	3	3
05-103-07730	-108.916	39.8905	1	1	1	1	1	1	1	1	3	3	3	3	3	3	3	3	3	3	3	3	3	3	3
05-103-08864	-108.916	40.0393	1	1	1	1	1	1	1	1	3	3	3	3	3	3	3	3	3	3	3	3	3	3	3
05-103-09893	-108.916	40.145	0	0	0	0	0	0	0	1	3	3	3	3	3	3	3	3	3	3	3	3	3	3	1
05-103-08300	-108.916	40.1366	1	1	1	1	1	1	1	1	3	3	3	3	3	3	3	3	3	3	3	3	3	3	1
05-077-08329	-108.915	39.321	1	1	1	1	1	1	1	1	3	3	3	3	3	3	3	3	3	3	3	3	3	3	3
05-083-06446	-108.915	37.4438	1	1	1	1	1	1	1	1	1	1	1	1	1	1	3	1	1	1	1	3	3	3	3
05-103-10532	-108.915	40.1474	0	0	0	0	0	0	0	0	0	0	0	0	0	1	3	3	3	3	3	3	3	3	3
05-103-07811	-108.915	40.118	0	0	0	0	0	0	0	0	3	3	3	3	3	3	3	3	3	3	3	3	3	3	3
05-103-08491	-108.915	40.1104	1	1	1	1	1	1	1	1	3	3	3	3	3	3	3	3	3	3	3	3	3	3	3
05-103-07992	-108.915	40.1213	1	1	1	1	1	1	1	1	3	3	3	3	3	3	3	3	3	3	3	3	3	3	3
05-103-10722	-108.915	40.1502	0	0	0	0	0	0	0	0	0	0	0	0	0	0	0	0	3	3	3	1	3	3	3
05-045-05062	-108.914	39.4653	1	1	1	1	1	1	1	1	3	3	3	3	3	3	3	3	3	3	3	3	3	3	3
05-103-08481	-108.914	40.1071	1	1	1	1	1	1	1	1	3	3	3	3	3	3	3	3	3	1	1	3	3	3	3
05-103-08765	-108.914	40.1138	1	1	1	1	1	1	1	1	3	3	3	3	3	3	3	3	3	3	3	1	1	1	1
05-103-07947	-108.914	40.1249	1	1	1	1	1	1	1	1	3	3	3	3	1	1	3	3	3	3	1	3	3	3	3
05-083-06595	-108.914	37.4164	0	0	0	0	0	0	0	0	0	0	0	0	3	3	3	3	3	3	3	3	3	3	3
05-103-08318	-108.914	40.1321	1	1	1	1	1	1	1	1	3	3	3	3	3	3	3	3	3	3	3	3	3	3	3
05-103-06417	-108.914	40.143	1	1	1	1	1	1	1	1	1	3	3	3	3	3	3	3	3	2	0	0	0	0	0
05-103-07715	-108.914	40.1392	0	0	0	0	0	0	0	0	3	3	3	3	3	3	3	3	3	3	3	3	3	3	3
05-103-07978	-108.914	40.1281	1	1	1	1	1	1	1	1	3	3	3	3	3	3	3	3	3	3	3	3	3	3	3
05-103-08168	-108.913	40.1067	1	1	1	1	1	1	1	1	3	3	1	1	1	1	1	0	0	0	0	0	0	0	0
05-103-09043	-108.913	40.1111	1	1	1	1	1	1	1	1	3	3	1	1	1	1	0	0	0	0	0	0	0	0	0
05-103-08976	-108.913	40.0538	1	1	1	1	1	1	1	1	3	1	1	1	3	1	1	1	1	1	1	0	0	0	0
05-103-09722	-108.913	39.879	0	0	0	1	1	1	1	1	3	3	3	1	1	1	1	1	1	0	0	0	0	0	0
05-103-60008	-108.913	40.0959	1	1	1	1	1	1	1	1	3	3	3	3	3	3	3	3	3	3	3	3	3	3	3
05-103-05653	-108.912	40.1157	1	1	1	1	1	1	1	1	3	3	3	3	3	3	3	3	3	3	3	1	1	1	1
05-103-05732	-108.912	40.1305	0	0	0	0	0	0	0	0	3	3	3	3	3	3	3	3	3	3	3	3	3	3	3
05-103-05816	-108.912	40.1485	0	0	0	0	0	0	0	1	3	3	3	3	3	3	3	3	3	3	3	3	3	3	3
05-103-05689	-108.912	40.1228	1	1	1	1	1	1	1	1	3	3	3	3	3	3	3	3	3	3	3	3	3	3	3
05-103-05758	-108.912	40.1338	1	1	1	1	1	1	1	1	3	3	3	3	3	3	3	3	3	3	3	3	3	3	1
05-103-05780	-108.912	40.1377	1	1	1	1	1	1	1	1	3	3	3	3	3	3	3	3	3	3	3	3	3	3	3
05-103-05798	-108.912	40.1413	1	1	1	1	1	1	1	1	3	3	3	3	3	3	3	3	3	3	3	3	1	1	1
05-103-09147	-108.912	40.1208	1	1	1	1	1	1	1	1	3	1	1	1	1	1	3	0	0	0	0	0	0	0	2
05-103-10493	-108.912	40.1521	0	0	0	0	0	0	0	0	0	0	0	0	0	0	0	0	1	3	3	3	3	3	3
05-103-05804	-108.912	40.1449	1	1	1	1	1	1	1	1	3	3	3	3	3	3	3	3	3	3	3	3	3	1	1
05-103-05589	-108.912	40.1086	1	1	1	1	1	1	1	1	3	3	3	3	3	3	3	3	3	3	3	3	3	3	1
05-103-07644	-108.912	39.8548	1	1	1	1	1	1	1	1	3	3	3	3	3	3	3	3	3	3	3	3	3	3	3
05-103-05481	-108.912	40.1052	1	1	1	1	1	1	1	1	3	3	3	3	3	3	1	1	3	3	3	3	3	1	3
05-103-09443	-108.912	39.8629	1	1	1	1	1	1	1	1	3	3	3	3	3	3	3	3	3	3	3	3	3	3	3
05-103-07927	-108.912	39.898	1	1	1	1	1	1	1	1	3	3	3	3	3	3	3	3	3	3	3	3	3	3	3
05-103-11914	-108.911	40.1026	0	0	0	0	0	0	0	0	0	0	0	0	0	0	0	0	0	0	0	0	0	1	3
05-103-11922	-108.911	40.1026	0	0	0	0	0	0	0	0	0	0	0	0	0	0	0	0	0	0	0	0	0	1	3
05-103-09282	-108.911	40.1264	1	1	1	1	1	1	1	1	3	3	3	3	3	3	3	3	3	3	3	1	1	1	3
05-103-09094	-108.911	39.8378	1	1	1	1	1	1	1	1	3	3	3	3	3	3	3	3	3	3	3	3	3	3	3
05-103-09040	-108.911	40.0613	1	1	1	1	1	1	1	1	3	3	3	3	3	3	3	3	3	3	3	3	3	3	3
05-083-06591	-108.911	37.4234	0	0	0	0	0	0	0	0	0	3	3	3	3	3	3	3	3	3	3	3	3	3	3
05-083-06524	-108.911	37.43	1	1	1	1	1	1	1	1	3	3	3	3	3	3	3	3	3	3	3	3	3	3	3
05-083-06496	-108.911	37.4368	1	1	1	1	1	1	1	1	3	3	3	3	3	3	3	3	3	3	3	3	3	3	3
05-103-10570	-108.911	40.1298	0	0	0	0	0	0	0	0	0	0	0	0	0	0	0	3	3	3	3	3	3	3	3
05-103-09145	-108.91	40.1244	1	1	1	1	1	1	1	1	3	3	3	3	3	3	3	3	3	3	3	3	3	3	3
05-103-05998	-108.91	39.8477	1	1	1	1	1	1	1	1	3	3	3	3	3	3	3	3	3	3	3	3	3	3	3
05-103-10727	-108.91	40.1504	0	0	0	0	0	0	0	0	0	0	0	0	0	0	0	3	3	3	3	3	3	3	3
05-103-08321	-108.91	40.133	1	1	1	1	1	1	1	1	3	3	3	3	3	3	3	3	3	1	1	1	1	1	1
05-103-11810	-108.91	40.0078	0	0	0	0	0	0	0	0	0	0	0	0	0	0	0	0	0	0	0	0	1	3	3
05-103-08769	-108.91	40.1032	1	1	1	1	1	1	1	1	3	3	3	3	3	3	3	3	3	3	3	3	3	3	3
05-103-09120	-108.909	40.1196	1	1	1	1	1	1	1	1	3	3	3	3	3	3	3	3	3	3	3	3	3	3	3
05-103-09446	-108.909	39.859	1	1	1	1	1	1	1	1	3	3	3	3	3	3	3	3	3	3	3	3	3	3	3
05-103-07803	-108.909	40.114	1	1	1	1	1	1	1	1	3	3	3	3	3	3	3	3	3	3	3	3	3	3	3
05-103-07910	-108.909	40.1217	1	1	1	1	1	1	1	1	3	3	3	3	3	3	3	3	3	3	3	3	3	3	3
05-045-05067	-108.909	39.4723	1	1	1	1	1	1	1	1	3	3	3	3	3	3	3	3	3	3	3	3	3	3	3
05-103-08011	-108.909	40.1253	1	1	1	1	1	1	1	1	3	3	3	3	3	3	3	3	3	3	1	1	1	3	3
05-103-08772	-108.909	40.1071	1	1	1	1	1	1	1	1	3	3	3	3	3	3	3	3	3	3	3	3	3	3	3
05-103-07786	-108.909	40.1285	1	1	1	1	1	1	1	1	3	3	3	3	3	1	3	3	3	3	3	3	3	3	3
05-103-10595	-108.909	40.1468	0	0	0	0	0	0	0	0	0	0	0	0	0	0	3	3	3	3	3	3	3	3	3
05-103-40008	-108.909	40.0953	1	1	1	1	1	1	1	1	3	3	3	3	3	1	1	1	1	1	1	1	1	1	1
05-103-08043	-108.909	40.1173	1	1	1	1	1	1	1	1	3	3	3	3	3	3	3	3	3	1	1	1	3	3	1
05-103-09448	-108.909	39.8517	1	1	1	1	1	1	1	1	3	3	3	3	3	3	3	3	3	3	3	3	3	3	3
05-103-06418	-108.909	40.1431	1	1	1	1	1	1	1	1	3	3	3	3	3	3	3	3	3	3	3	3	3	3	3
05-103-07716	-108.909	40.1391	1	1	1	1	1	1	1	1	3	1	1	3	3	3	3	3	3	3	3	3	3	3	1
05-103-08051	-108.909	39.8415	1	1	1	1	1	1	1	1	3	3	3	3	3	3	3	3	3	3	3	3	3	3	3
05-103-08773	-108.909	40.1103	1	1	1	1	1	1	1	1	3	3	3	3	3	3	3	3	3	3	3	1	1	1	1
05-045-06380	-108.909	39.5211	1	1	1	1	1	1	1	1	3	3	3	3	3	3	3	3	3	3	3	3	3	3	3
05-103-08298	-108.908	40.1364	0	0	0	0	0	0	0	0	3	3	3	3	3	3	3	3	3	3	3	3	3	3	3
05-103-09135	-108.908	40.0963	1	1	1	1	1	1	1	1	3	3	3	3	3	3	3	3	3	3	3	3	3	3	3
05-103-07323	-108.908	39.8735	1	1	1	1	1	1	1	1	3	3	3	3	3	3	3	3	3	3	3	3	3	3	3
05-103-05766	-108.908	40.134	0	0	0	0	0	0	0	0	2	2	2	2	2	2	2	2	2	2	3	1	1	1	1
05-103-08707	-108.907	40.1075	1	1	1	1	1	1	1	1	3	3	3	3	1	1	1	1	3	3	3	3	3	3	3
05-103-09151	-108.907	40.1218	1	1	1	1	1	1	1	1	3	3	3	3	3	3	3	3	3	3	3	3	3	3	3
05-103-05827	-108.907	40.1521	1	1	1	1	1	1	1	1	1	1	1	1	1	1	1	1	3	3	3	3	3	3	3
05-103-05565	-108.907	40.1052	1	1	1	1	1	1	1	1	3	3	3	3	3	3	3	3	3	3	3	3	3	3	3
05-103-05628	-108.907	40.1122	1	1	1	1	1	1	1	1	3	3	3	3	3	3	3	3	3	3	3	3	3	3	3
05-103-05819	-108.907	40.1485	0	0	0	0	0	0	0	1	3	3	3	3	3	3	3	3	3	3	3	3	3	3	3
05-103-05594	-108.907	40.1086	1	1	1	1	1	1	1	1	3	3	3	3	3	3	3	3	3	3	3	3	3	3	3
05-103-05672	-108.907	40.1198	1	1	1	1	1	1	1	1	3	3	3	3	3	3	3	3	3	3	1	1	0	0	0
05-103-05713	-108.907	40.1268	0	0	0	0	0	0	0	0	3	3	3	3	3	3	3	3	3	3	3	3	3	3	3
05-103-05810	-108.907	40.1449	1	1	1	1	1	1	1	1	3	3	3	3	3	3	3	3	3	3	3	3	3	3	3
05-103-05794	-108.907	40.1412	0	0	0	0	0	0	0	0	3	3	3	3	3	3	3	3	3	3	3	3	3	3	3
05-103-05731	-108.907	40.1304	1	1	1	1	1	1	1	1	3	3	3	3	3	3	3	3	3	3	3	3	3	3	1
05-103-08220	-108.907	39.894	1	1	1	1	1	1	1	1	3	3	3	3	3	3	3	3	3	3	3	3	3	3	3
05-103-05126	-108.907	39.8469	1	1	1	1	1	1	1	1	3	3	3	3	3	3	3	3	3	3	3	3	3	3	3
05-103-09452	-108.907	39.8361	1	1	1	1	1	1	1	1	3	3	3	3	3	3	3	3	3	3	3	3	3	3	3
05-103-05655	-108.907	40.1157	1	1	1	1	1	1	1	1	3	3	3	3	3	3	3	3	3	1	1	1	1	3	1
05-103-09200	-108.907	40.1234	1	1	1	1	1	1	1	1	3	3	3	3	3	3	3	3	3	1	3	3	3	3	3
05-103-07458	-108.907	39.8655	1	1	1	1	1	1	1	1	3	3	3	3	3	3	3	3	3	3	3	3	3	3	3
05-077-08467	-108.907	39.3219	1	1	1	1	1	1	1	1	3	0	0	0	0	0	0	0	0	0	0	0	0	0	0
05-103-05782	-108.907	40.1376	1	1	1	1	1	1	1	1	3	3	3	3	3	3	3	3	3	3	1	3	3	3	1
05-103-09931	-108.906	39.8688	0	0	0	0	0	0	0	0	3	3	3	3	3	3	3	3	3	3	3	3	3	3	3
05-045-06033	-108.906	39.5417	1	1	1	1	1	1	1	1	3	3	1	0	0	0	0	0	0	0	0	0	0	0	0
05-103-08633	-108.906	39.6871	1	1	1	1	1	1	1	1	3	3	3	3	1	1	1	1	1	1	1	1	0	0	0
05-103-05102	-108.906	39.832	1	1	1	1	1	1	1	1	3	3	3	3	3	3	3	3	3	0	0	0	0	0	0
05-103-08411	-108.906	40.1008	1	1	1	1	1	1	1	1	3	3	3	3	3	3	3	3	3	3	1	1	1	1	0
05-103-07911	-108.905	40.1247	1	1	1	1	1	1	1	1	3	3	3	3	3	3	3	3	3	3	3	1	1	1	1
05-103-07376	-108.905	40.1102	0	0	0	0	0	0	0	0	3	3	3	3	3	3	3	3	3	3	3	3	3	3	3
05-103-08437	-108.905	40.1031	0	0	0	0	0	0	0	0	3	3	3	3	3	3	3	3	3	3	3	3	3	3	3
05-103-07014	-108.905	40.143	1	1	1	1	1	1	1	1	3	3	3	3	3	3	3	3	3	3	3	3	3	3	3
05-103-07690	-108.905	40.1392	1	1	1	1	1	1	1	1	3	3	3	3	3	3	3	3	3	3	3	3	3	3	3
05-103-08042	-108.905	40.1208	1	1	1	1	1	1	1	1	3	3	3	3	3	3	3	3	1	1	3	3	3	3	3
05-103-10546	-108.905	40.1469	0	0	0	0	0	0	0	0	0	0	0	0	0	0	3	3	3	3	3	3	3	3	3
05-103-08034	-108.905	40.1285	1	1	1	1	1	1	1	1	3	3	3	3	3	3	3	3	1	1	1	1	1	1	3
05-103-08770	-108.905	40.1066	1	1	1	1	1	1	1	1	3	3	3	3	3	3	3	3	3	3	3	3	3	3	3
05-103-08319	-108.905	40.131	1	1	1	1	1	1	1	1	3	3	3	3	3	3	3	3	3	3	3	3	3	3	3
05-103-09295	-108.905	40.1098	1	1	1	1	1	1	1	1	3	3	3	3	3	3	3	3	3	3	3	3	3	3	3
05-103-07906	-108.904	40.1174	1	1	1	1	1	1	1	1	3	3	3	3	3	3	3	3	3	3	3	3	3	3	3
05-103-09644	-108.904	39.8509	0	0	1	1	1	1	1	1	3	3	3	3	3	3	3	3	3	3	3	3	3	3	3
05-103-10576	-108.904	40.1509	0	0	0	0	0	0	0	0	0	0	0	0	0	0	3	3	1	3	3	3	3	3	3
05-103-08041	-108.904	40.114	1	1	1	1	1	1	1	1	3	3	3	3	3	3	3	3	1	1	1	1	1	1	3
05-103-08301	-108.904	40.1365	1	1	1	1	1	1	1	1	3	3	3	3	3	3	3	3	3	3	1	3	1	1	1
05-103-10573	-108.903	40.1307	0	0	0	0	0	0	0	0	0	0	0	0	0	0	0	3	3	3	3	3	3	3	3
05-103-05139	-108.903	39.8574	1	1	1	1	1	1	1	1	3	3	3	3	3	3	3	3	3	3	3	3	3	3	3
05-103-10261	-108.903	40.0928	0	0	0	0	0	0	0	0	0	0	0	0	3	3	3	3	3	3	3	3	3	3	3
05-103-09203	-108.903	40.1124	1	1	1	1	1	1	1	1	3	3	3	3	3	3	3	3	3	1	1	1	1	3	1
05-103-09449	-108.903	39.8481	1	1	1	1	1	1	1	1	3	3	3	3	3	3	3	3	3	3	3	3	3	3	3
05-103-05697	-108.903	40.1231	0	0	0	0	0	0	0	0	2	2	2	2	2	2	2	2	2	2	3	1	1	1	1
05-103-09208	-108.903	40.1205	1	1	1	1	1	1	1	1	3	3	3	3	3	3	3	3	1	3	3	1	3	3	3
05-103-05659	-108.903	40.1157	0	0	0	0	0	0	0	0	3	3	3	3	3	3	3	3	3	3	3	3	3	3	3
05-103-09107	-108.903	40.1249	1	1	1	1	1	1	1	1	3	3	3	3	3	3	3	3	3	3	3	3	3	3	3
05-103-05588	-108.903	40.109	1	1	1	1	1	1	1	1	3	3	3	3	3	3	3	3	3	3	3	3	3	3	3
05-103-05714	-108.902	40.1267	1	0	0	0	0	0	0	0	2	2	2	2	2	2	2	2	2	2	2	2	2	2	2
05-103-05826	-108.902	40.1521	1	1	1	1	1	1	1	1	1	1	1	1	1	3	3	3	3	1	3	3	3	3	3
05-103-05558	-108.902	40.1013	1	1	1	1	1	1	1	1	3	3	3	3	3	3	3	3	3	3	3	3	3	3	3
05-103-05512	-108.902	40.105	1	1	1	1	1	1	1	1	3	3	3	3	3	3	3	3	3	3	3	3	3	3	3
05-103-05738	-108.902	40.1304	0	0	0	0	0	0	0	0	3	3	3	3	3	3	3	3	3	3	3	3	3	3	3
05-103-05817	-108.902	40.1485	0	0	0	0	0	0	0	0	0	0	1	3	3	3	3	3	3	3	3	3	3	3	3
05-103-05812	-108.902	40.1449	1	1	1	1	1	1	1	1	1	1	3	3	3	3	3	3	3	3	3	3	1	3	3
05-103-05795	-108.902	40.1412	1	1	1	1	1	1	1	1	3	3	3	3	3	3	3	3	3	3	3	3	1	1	3
05-103-05781	-108.902	40.1376	1	1	1	1	1	1	1	1	1	3	3	3	1	3	3	3	3	3	3	3	3	3	3
05-103-08496	-108.902	39.8913	1	1	1	1	1	1	1	1	3	3	3	3	3	3	3	3	3	0	0	0	0	0	0
05-103-09445	-108.902	39.8614	1	1	1	1	1	1	1	1	3	3	3	3	3	3	3	3	3	3	3	3	3	3	3
05-103-09201	-108.902	40.1345	1	1	1	1	1	1	1	1	3	3	3	3	3	3	3	3	3	3	3	3	3	1	1
05-103-09451	-108.902	39.843	1	1	1	1	1	1	1	1	3	3	3	3	3	3	3	3	3	3	3	3	3	3	3
05-103-10680	-108.902	40.1116	0	0	0	0	0	0	0	0	0	0	0	0	0	0	0	3	3	3	3	3	3	3	3
05-103-09671	-108.901	39.942	0	0	0	1	1	1	1	1	3	3	3	3	3	3	3	3	3	3	3	3	3	3	3
05-103-09414	-108.901	39.9942	1	1	1	1	1	1	1	1	1	1	1	3	1	3	3	3	3	3	3	3	3	3	3
05-103-08320	-108.901	40.1322	1	1	1	1	1	1	1	1	3	3	3	3	3	3	3	3	3	3	3	3	3	3	3
05-103-08690	-108.901	40.1054	0	0	0	0	0	0	0	0	0	0	0	0	0	0	0	0	0	3	3	3	3	3	3
05-103-10725	-108.901	40.1502	0	0	0	0	0	0	0	0	0	0	0	0	0	0	0	1	3	3	3	3	3	3	3
05-103-07916	-108.901	40.1285	1	1	1	1	1	1	1	1	3	3	3	3	3	3	3	3	3	3	3	3	3	3	3
05-103-09453	-108.901	39.8356	1	1	1	1	1	1	1	1	3	3	3	3	3	3	3	3	3	2	0	0	0	0	0
05-103-08047	-108.9	40.1247	1	1	1	1	1	1	1	1	3	3	3	3	3	3	3	3	3	1	1	1	1	1	3
05-103-07928	-108.9	39.8988	1	1	1	1	1	1	1	1	3	3	3	3	3	3	3	3	3	3	3	3	3	3	3
05-103-10645	-108.9	40.1433	0	0	0	0	0	0	0	0	0	0	0	0	0	0	1	3	3	3	3	3	3	3	3
05-103-07331	-108.9	40.1068	1	1	1	1	1	1	1	1	3	3	3	3	3	3	3	3	3	3	3	3	3	3	3
05-103-07296	-108.9	40.1106	1	1	1	1	1	1	1	1	3	3	1	1	1	1	0	0	0	0	0	0	0	0	0
05-103-08297	-108.9	40.1364	1	1	1	1	1	1	1	1	3	3	3	3	3	3	3	3	3	3	3	3	3	3	3
05-103-07948	-108.9	40.114	1	1	1	1	1	1	1	1	3	3	3	3	3	3	3	3	3	3	3	3	3	3	3
05-103-07689	-108.9	40.1391	1	1	1	1	1	1	1	1	3	3	3	3	3	3	3	3	3	3	3	3	3	3	3
05-103-08480	-108.9	40.0996	1	1	1	1	1	1	1	1	3	3	3	3	3	3	3	3	3	3	3	3	3	3	3
05-103-08072	-108.9	40.1173	1	1	1	1	1	1	1	1	3	3	3	3	3	3	3	3	3	1	3	3	3	3	3
05-103-07873	-108.9	40.1217	1	1	1	1	1	1	1	1	3	3	3	3	3	3	3	3	3	3	3	3	3	3	3
05-103-08771	-108.9	40.1033	0	0	0	0	0	0	0	0	3	3	3	3	3	3	3	3	3	3	3	3	3	3	3
05-103-09447	-108.899	39.8555	1	1	1	1	1	1	1	1	3	3	3	3	3	3	3	3	3	3	3	3	3	3	3
05-103-10574	-108.899	40.1474	0	0	0	0	0	0	0	0	0	0	0	0	0	0	3	3	3	3	3	3	3	3	3
05-103-05999	-108.899	39.84	1	1	1	1	1	1	1	1	3	3	3	3	3	3	3	3	3	3	3	3	3	3	3
05-045-06029	-108.899	39.4896	1	1	1	1	1	1	1	1	3	3	3	3	3	3	3	3	3	3	3	3	3	3	3
05-103-07838	-108.899	39.8789	1	1	1	1	1	1	1	1	3	3	3	3	3	3	3	3	3	3	3	3	3	3	3
05-103-08622	-108.899	40.1052	1	1	1	1	1	1	1	1	3	3	3	3	3	3	3	3	3	1	1	1	1	1	0
05-103-08117	-108.898	39.8497	1	1	1	1	1	1	1	1	3	3	3	3	3	3	3	3	3	3	3	3	3	3	3
05-103-09245	-108.898	40.1158	1	1	1	1	1	1	1	1	3	3	3	3	3	3	3	3	1	1	3	3	3	3	3
05-103-09444	-108.898	39.8653	1	1	1	1	1	1	1	1	3	3	3	3	3	3	3	3	3	3	3	3	3	3	3
05-103-05778	-108.898	40.1374	1	1	1	1	1	1	1	1	1	1	1	3	3	3	3	3	3	3	3	3	1	1	1
05-103-09646	-108.898	39.9451	0	0	1	1	1	1	1	1	3	3	3	3	3	3	3	3	3	3	3	3	3	3	3
05-103-09202	-108.898	40.113	1	1	1	1	1	1	1	1	1	3	3	3	3	3	3	3	3	3	3	3	3	3	3
05-103-05505	-108.898	40.1046	0	0	0	0	0	0	0	0	3	3	3	3	3	3	3	3	3	3	3	3	3	3	3
05-103-05595	-108.898	40.1086	1	1	1	1	1	1	1	1	3	3	3	3	3	3	3	3	3	3	3	3	3	3	3
05-103-05669	-108.898	40.1195	1	1	1	1	1	1	1	1	3	3	3	3	3	3	3	3	3	3	3	3	3	3	3
05-103-05715	-108.898	40.1271	0	0	0	0	0	0	0	0	3	3	3	3	3	3	3	3	3	3	3	3	3	3	3
05-103-05734	-108.898	40.1304	1	1	1	1	1	1	1	1	3	3	3	3	3	3	3	3	3	3	3	1	1	3	3
05-103-05762	-108.898	40.1339	0	0	0	0	0	0	0	0	3	3	3	3	3	3	3	3	3	3	3	3	3	3	3
05-103-05818	-108.898	40.1485	0	0	0	0	0	0	0	1	3	3	3	3	3	3	3	3	3	3	3	3	3	3	3
05-103-05796	-108.898	40.1412	0	0	0	0	0	0	0	0	3	3	3	3	3	3	3	3	3	3	3	3	3	3	3
05-103-05811	-108.898	40.1449	1	1	1	1	1	1	1	1	1	3	3	3	3	3	3	3	3	3	3	3	3	3	1
05-103-05825	-108.898	40.1517	0	0	0	0	0	0	0	0	0	0	0	0	1	3	3	3	3	1	1	1	1	1	1
05-103-09450	-108.898	39.845	1	1	1	1	1	1	1	1	3	3	3	3	3	3	3	3	3	3	3	3	3	3	3
05-103-05160	-108.898	39.8699	1	1	1	1	1	1	1	1	1	3	3	3	3	3	3	3	3	3	3	3	3	3	3
05-103-09197	-108.898	40.1236	1	1	1	1	1	1	1	1	3	3	3	3	3	3	3	3	3	3	1	1	1	1	3
05-103-05488	-108.897	40.1013	1	1	1	1	1	1	1	1	3	3	3	3	3	3	3	3	3	3	3	3	3	3	3
05-045-06039	-108.897	39.4596	1	1	1	1	1	1	1	1	3	3	3	3	3	3	3	3	3	3	3	3	3	3	3
05-045-05108	-108.897	39.5917	1	1	1	1	1	1	1	1	1	1	1	1	1	3	3	3	3	3	3	3	3	1	1
05-103-08035	-108.896	40.1283	1	1	1	1	1	1	1	1	3	3	3	3	3	3	3	3	3	3	3	3	3	3	3
05-103-08317	-108.896	40.1325	1	1	1	1	1	1	1	1	3	3	3	3	3	3	3	3	3	3	3	3	3	3	3
05-103-07898	-108.896	40.1251	1	1	1	1	1	1	1	1	3	3	3	3	3	3	3	3	3	3	3	3	3	3	3
05-103-08302	-108.896	40.1363	1	1	1	1	1	1	1	1	3	3	3	3	3	3	3	3	0	0	0	0	0	0	0
05-103-07868	-108.895	40.1177	1	1	1	1	1	1	1	1	3	3	3	3	3	3	3	3	3	3	3	3	3	3	3
05-103-07257	-108.895	40.1104	1	1	1	1	1	1	1	1	3	3	3	3	3	3	3	3	3	3	3	0	0	0	0
05-103-06386	-108.895	40.1392	1	1	1	1	1	1	1	1	1	1	1	1	3	3	1	1	1	1	1	1	1	1	1
05-103-10357	-108.895	40.1422	0	0	0	0	0	0	0	0	0	0	0	0	3	3	3	3	3	3	3	3	3	3	3
05-103-07333	-108.895	40.103	1	1	1	1	1	1	1	1	3	3	3	3	3	1	1	1	1	3	3	3	3	3	3
05-103-07130	-108.895	40.1071	1	1	1	1	1	1	1	1	3	3	3	3	3	3	3	3	3	3	3	3	3	3	3
05-103-08883	-108.895	40.0993	1	1	1	1	1	1	1	1	3	3	3	3	3	3	3	3	3	3	3	1	1	1	1
05-103-08046	-108.895	40.1209	1	1	1	1	1	1	1	1	3	0	0	0	0	0	0	0	0	0	0	0	0	0	2
05-103-08679	-108.895	39.663	1	1	1	1	1	1	1	1	3	3	3	3	3	3	3	3	3	3	3	3	3	3	3
05-103-08103	-108.895	40.1143	1	1	1	1	1	1	1	1	3	3	3	3	3	3	3	3	3	3	3	1	1	3	3
05-045-06073	-108.895	39.4652	1	1	1	1	1	1	1	1	3	3	3	3	3	3	3	3	3	3	3	3	3	3	3
05-103-10575	-108.895	40.1471	0	0	0	0	0	0	0	0	0	0	0	0	0	0	3	3	3	3	3	3	3	3	3
05-103-09428	-108.894	39.8548	1	1	1	1	1	1	1	1	3	3	3	3	3	3	3	3	3	3	3	3	3	3	3
05-103-05153	-108.894	39.8644	1	1	1	1	1	1	1	1	3	3	3	3	3	3	3	3	3	3	3	3	3	3	3
05-103-08897	-108.894	39.6713	1	1	1	1	1	1	1	1	3	3	3	3	1	1	1	1	1	1	1	0	0	0	0
05-103-08428	-108.894	39.6521	1	1	1	1	1	1	1	1	3	3	3	0	0	0	0	0	0	0	0	0	0	0	0
05-103-06238	-108.893	40.1161	1	1	1	1	1	1	1	1	3	3	3	3	3	3	3	3	3	3	3	3	3	3	3
05-103-07714	-108.893	40.1525	1	1	1	1	1	1	1	1	3	3	3	3	3	3	3	3	3	3	3	3	3	3	3
05-103-09606	-108.893	39.8507	0	0	1	1	1	1	1	1	3	3	3	3	3	3	3	3	3	3	3	3	3	3	3
05-103-06254	-108.893	40.1017	1	1	1	1	1	1	1	1	3	3	3	3	3	3	3	3	3	3	3	3	3	3	3
05-103-05599	-108.893	40.1086	1	1	1	1	1	1	1	1	3	3	3	3	3	3	3	3	3	3	3	3	3	3	3
05-103-06249	-108.893	40.1051	1	1	1	1	1	1	1	1	3	3	3	3	3	3	3	3	1	1	3	3	3	1	3
05-103-06251	-108.893	40.0979	1	1	1	1	1	1	1	1	3	3	3	3	3	3	3	3	3	3	3	3	3	3	3
05-103-06139	-108.893	40.1228	0	0	0	0	0	0	0	0	3	3	3	3	3	3	3	3	3	3	3	3	3	3	3
05-103-06136	-108.893	40.134	1	1	1	1	1	1	1	1	1	1	1	1	1	1	1	3	3	3	3	3	3	3	3
05-103-06125	-108.893	40.1412	1	1	1	1	1	1	1	1	1	1	1	1	3	3	3	3	3	3	3	3	3	3	3
05-103-06124	-108.893	40.1448	0	0	0	0	0	0	0	0	0	0	0	0	3	3	3	3	3	3	3	3	3	3	3
05-103-06126	-108.893	40.1377	1	1	1	1	1	1	1	1	3	3	3	1	1	3	3	3	3	3	3	3	3	3	3
05-103-06123	-108.893	40.1485	0	0	0	0	0	0	0	0	0	0	0	2	2	2	2	3	3	3	3	3	3	3	3
05-103-09591	-108.893	39.9498	0	0	0	1	1	1	1	1	3	3	3	3	3	3	3	3	3	3	3	3	3	3	3
05-103-09590	-108.893	39.9521	0	0	1	1	1	1	1	1	3	3	3	3	3	3	3	3	3	3	3	3	3	3	3
05-103-09908	-108.893	39.8902	0	0	0	0	0	0	0	1	1	3	3	3	3	3	3	3	3	3	3	3	3	3	3
05-103-06137	-108.893	40.1306	0	0	0	0	0	0	0	0	3	3	3	3	3	3	3	3	3	3	3	3	3	3	3
05-083-06470	-108.893	37.6044	1	1	1	1	1	1	1	1	3	3	3	3	3	3	3	3	3	3	3	3	3	3	3
05-103-09239	-108.893	40.1116	1	1	1	1	1	1	1	1	3	3	3	3	3	3	3	3	3	3	3	3	3	3	1
05-103-09907	-108.892	39.8832	0	0	0	0	0	0	0	1	3	3	3	3	3	3	3	3	3	3	3	3	3	3	3
05-103-09275	-108.892	40.1274	1	1	1	1	1	1	1	1	3	3	1	1	1	1	1	1	1	1	1	1	0	0	0
05-103-09605	-108.892	39.8444	0	0	1	1	1	1	1	1	3	3	3	3	3	3	3	3	3	3	3	3	3	3	3
05-045-06215	-108.892	39.5044	1	1	1	1	1	1	1	1	3	1	3	3	3	3	3	3	3	3	3	3	3	3	3
05-103-09576	-108.892	39.8717	0	0	1	1	1	1	1	1	3	3	3	3	3	3	3	3	3	3	3	3	3	3	3
05-103-09577	-108.892	39.8795	0	0	1	1	1	1	1	1	3	3	3	3	3	3	3	3	3	3	3	3	3	3	3
05-103-09500	-108.892	39.9588	0	1	1	1	1	1	1	1	3	3	3	3	3	3	3	3	3	3	3	3	3	3	3
05-103-09236	-108.892	40.1195	1	1	1	1	1	1	1	1	3	3	3	3	3	3	3	3	3	3	3	3	3	3	3
05-103-08502	-108.891	39.8579	1	1	1	1	1	1	1	1	3	3	3	3	3	3	3	3	3	3	3	3	3	3	3
05-103-10077	-108.891	39.6566	0	0	0	0	0	0	0	0	0	0	3	3	3	3	3	3	1	1	1	1	1	1	0
05-103-01015	-108.891	40.1391	1	1	1	1	1	1	1	1	3	3	1	3	3	3	3	3	3	3	3	3	3	3	3
05-103-07638	-108.891	40.103	1	1	1	1	1	1	1	1	3	3	3	3	3	3	3	3	3	3	3	3	3	3	3
05-103-07687	-108.891	40.1104	1	1	1	1	1	1	1	1	3	3	3	3	3	3	3	3	3	3	3	3	3	3	3
05-103-07870	-108.891	40.1217	1	1	1	1	1	1	1	1	3	3	3	3	3	3	3	3	3	3	3	3	3	3	3
05-103-08885	-108.891	40.0995	0	0	0	0	0	0	0	0	2	2	2	2	2	3	3	3	3	3	3	3	3	3	3
05-103-08884	-108.891	40.0955	1	1	1	1	1	1	1	1	3	3	3	3	3	3	3	3	3	3	3	3	3	3	3
05-103-07201	-108.891	40.1068	1	1	1	1	1	1	1	1	1	1	1	1	1	1	1	3	3	3	3	3	3	3	3
05-103-08026	-108.891	40.1249	1	1	1	1	1	1	1	1	3	3	3	3	3	3	3	3	3	3	3	3	3	3	3
05-103-07840	-108.891	40.1353	1	1	1	1	1	1	1	1	3	3	3	3	3	3	3	3	3	3	3	3	3	3	3
05-103-08299	-108.891	40.1324	1	1	1	1	1	1	1	1	3	3	3	3	3	3	3	3	3	3	3	3	3	3	3
05-103-07869	-108.891	40.1285	1	1	1	1	1	1	1	1	3	3	3	3	3	3	3	3	3	3	3	3	3	3	3
05-103-10338	-108.891	40.1468	0	0	0	0	0	0	0	0	0	0	0	0	3	3	3	3	3	3	3	3	3	3	3
05-103-07974	-108.89	40.114	0	0	0	0	0	0	0	0	3	3	3	3	3	3	3	3	3	3	3	3	3	3	3
05-103-10360	-108.89	40.144	0	0	0	0	0	0	0	0	0	0	0	0	3	3	3	3	3	3	3	3	3	3	3
05-103-09285	-108.889	40.1159	1	1	1	1	1	1	1	1	3	3	3	3	3	3	3	3	3	3	3	3	3	3	3
05-103-09286	-108.889	39.8184	1	1	1	1	1	1	1	1	3	3	3	3	3	3	3	3	3	3	3	3	3	3	3
05-103-07796	-108.889	40.1521	1	1	1	1	1	1	1	1	1	1	1	1	1	1	1	1	1	1	3	3	3	3	3
05-103-09516	-108.889	39.9554	0	1	1	1	1	1	1	1	3	3	3	3	3	3	3	3	3	3	3	3	3	3	3
05-103-06140	-108.889	40.134	1	1	1	1	1	1	1	1	3	3	3	3	1	3	3	3	1	1	1	1	1	1	1
05-103-07470	-108.889	39.8479	1	1	1	1	1	1	1	1	3	3	3	3	3	3	3	3	3	3	3	3	3	3	3
05-103-06127	-108.889	40.1485	0	0	0	0	0	0	0	0	0	0	0	0	0	0	0	0	1	3	3	3	3	3	3
05-103-06240	-108.889	40.1191	1	1	1	1	1	1	1	1	3	3	3	3	3	3	3	3	3	3	3	3	3	3	3
05-103-06142	-108.889	40.1267	1	1	1	1	1	1	1	1	3	3	3	3	3	3	3	3	3	3	3	3	3	3	3
05-103-06242	-108.889	40.1086	1	1	1	1	1	1	1	1	3	3	3	3	3	3	3	3	3	3	3	3	1	3	3
05-103-06129	-108.888	40.1412	1	1	1	1	1	1	1	1	1	1	1	1	1	3	3	3	3	3	3	3	3	3	3
05-103-06132	-108.888	40.1412	1	1	1	1	1	1	1	1	1	1	1	1	1	3	3	3	3	3	3	3	3	3	3
05-103-06255	-108.888	40.0977	1	1	1	1	1	1	1	1	3	3	3	3	3	3	3	3	1	3	3	3	3	3	3
05-103-65255	-108.888	39.7687	1	1	1	1	1	1	1	1	3	3	3	3	3	3	3	3	3	3	3	3	1	3	3
05-103-06250	-108.888	40.1011	1	1	1	1	1	1	1	1	3	3	1	1	1	1	1	1	3	3	3	3	3	3	3
05-103-05631	-108.888	40.1122	1	1	1	1	1	1	1	1	3	3	3	3	3	3	3	3	3	3	3	3	3	3	3
05-103-06141	-108.888	40.1306	1	1	1	1	1	1	1	1	1	1	1	1	1	1	1	1	3	3	3	1	3	3	3
05-103-06253	-108.888	40.1051	1	1	1	1	0	0	0	0	0	0	0	0	0	0	0	0	0	0	2	2	0	0	0
05-103-09289	-108.888	40.1376	1	1	1	1	1	1	1	1	3	3	3	3	3	3	3	3	3	3	3	3	3	3	3
05-103-09579	-108.888	39.8678	0	0	1	1	1	1	1	1	3	3	3	3	3	3	3	3	3	3	3	3	3	3	3
05-103-06128	-108.888	40.1449	1	1	1	1	1	1	1	1	1	1	1	1	3	3	3	3	3	3	3	3	3	3	3
05-077-08482	-108.888	39.2735	1	1	1	1	1	1	1	1	3	3	3	3	3	1	1	1	1	1	1	1	1	1	1
05-103-09243	-108.888	40.1236	1	1	1	1	1	1	1	1	3	3	3	3	3	3	3	3	3	3	3	1	1	3	3
05-103-05508	-108.887	40.1016	0	0	0	0	0	0	0	0	0	3	3	3	3	3	3	0	0	0	0	0	0	0	0
05-045-06379	-108.887	39.4979	1	1	1	1	1	1	1	1	3	3	3	3	3	1	1	1	1	1	1	1	1	1	0
05-103-10572	-108.887	40.1464	0	0	0	0	0	0	0	0	0	0	0	0	0	0	3	3	3	3	3	3	3	3	3
05-103-07371	-108.887	40.1067	1	1	1	1	1	1	1	1	3	3	3	3	3	3	3	3	3	3	3	3	3	3	3
05-103-07637	-108.887	40.1036	1	1	1	1	1	1	1	1	3	3	3	3	3	3	3	3	3	3	3	3	3	3	3
05-103-08105	-108.887	40.1138	1	1	1	1	1	1	1	1	3	3	3	0	0	0	0	0	0	0	0	0	0	0	0
05-103-09131	-108.886	40.1321	1	1	1	1	1	1	1	1	3	3	3	3	3	3	3	3	3	3	3	3	3	3	3
05-103-09427	-108.886	39.8611	1	1	1	1	1	1	1	1	3	3	3	3	3	3	3	3	3	3	3	3	3	3	3
05-103-08027	-108.886	40.1258	1	1	1	1	1	1	1	1	3	3	3	3	3	3	3	3	3	3	1	3	3	3	1
05-103-07933	-108.886	39.8902	1	1	1	1	1	1	1	1	3	3	3	3	3	3	3	3	3	3	3	3	3	3	3
05-103-07649	-108.886	40.1104	1	1	1	1	1	1	1	1	3	3	3	3	3	1	3	3	3	3	3	3	3	3	3
05-103-08438	-108.886	40.0955	1	1	1	1	1	1	1	1	3	3	3	3	3	3	3	3	3	3	3	3	3	3	3
05-103-07975	-108.886	40.1177	1	1	1	1	1	1	1	1	3	3	3	3	3	3	3	3	3	3	3	3	3	3	3
05-103-07989	-108.886	40.1217	1	1	1	1	1	1	1	1	3	3	3	3	3	3	3	3	3	3	3	3	3	3	3
05-103-09574	-108.886	39.8774	0	0	1	1	1	1	1	1	3	3	3	3	3	3	3	3	3	3	3	3	3	3	3
05-103-66397	-108.886	40.1391	1	1	1	1	1	1	1	1	1	1	3	3	3	3	3	3	3	3	3	3	3	3	3
05-103-07827	-108.886	40.1353	1	1	1	1	1	1	1	1	3	3	3	3	3	3	3	3	3	3	3	3	3	3	3
05-103-07188	-108.886	40.0996	1	1	1	1	1	1	1	1	3	3	3	3	3	3	3	3	3	3	3	3	3	3	3
05-103-07877	-108.886	40.125	1	1	1	1	1	1	1	1	3	3	3	3	3	3	3	1	1	1	1	1	1	1	1
05-103-09578	-108.885	39.8731	0	0	1	1	1	1	1	1	3	3	3	3	3	3	3	3	3	3	3	3	3	3	3
05-103-09612	-108.885	39.8435	0	0	1	1	1	1	1	1	3	3	3	3	3	3	3	3	3	3	3	3	3	3	3
05-103-09554	-108.885	39.8201	0	0	1	1	1	1	1	1	3	3	3	3	3	3	3	3	3	3	3	3	3	3	3
05-103-10337	-108.885	40.1435	0	0	0	0	0	0	0	0	0	0	0	0	1	3	3	3	3	3	3	3	3	3	3
05-103-09867	-108.885	39.8432	0	0	0	0	0	0	1	1	3	3	1	1	1	0	0	0	0	0	0	0	0	0	0
05-045-06074	-108.885	39.4619	1	1	1	1	1	1	1	1	3	3	3	3	3	3	3	3	3	3	3	3	3	3	3
05-103-07815	-108.885	39.653	1	1	1	1	1	1	1	1	3	3	3	3	3	3	3	3	3	3	3	3	3	3	3
05-103-07223	-108.884	39.8548	1	1	1	1	1	1	1	1	3	3	3	3	3	3	3	3	3	3	3	3	3	3	3
05-103-08257	-108.884	39.659	1	1	1	1	1	1	1	1	3	3	3	3	3	3	1	1	1	1	1	1	1	1	0
05-103-06257	-108.884	40.1051	1	1	1	1	1	1	1	1	3	3	3	3	3	3	3	3	3	3	1	3	3	3	3
05-103-06244	-108.884	40.1088	1	1	1	1	1	1	1	1	3	3	3	3	3	3	3	3	3	3	1	3	3	3	3
05-103-06131	-108.884	40.1481	1	1	1	1	1	1	1	1	1	1	1	1	1	1	1	1	1	1	3	3	3	3	3
05-103-06147	-108.884	40.1231	1	1	1	1	1	1	1	1	3	3	3	3	3	3	3	3	3	3	3	3	3	3	3
05-103-06146	-108.884	40.1266	1	1	1	1	1	1	1	1	1	1	1	1	1	3	1	3	3	3	3	3	3	3	3
05-103-05787	-108.884	40.1372	0	0	0	0	0	0	0	0	3	3	3	3	3	3	3	3	3	3	3	3	3	3	3
05-103-06145	-108.884	40.1309	1	1	1	1	1	1	1	1	3	3	3	3	3	3	3	3	3	3	3	3	3	3	3
05-103-06144	-108.884	40.1336	1	1	1	1	1	1	1	1	1	1	1	1	1	3	3	3	1	1	3	3	3	3	1
05-103-06259	-108.884	40.0977	1	1	1	1	1	1	1	1	3	3	3	3	3	3	3	3	3	3	3	3	3	3	3
05-103-05649	-108.884	40.1158	0	0	0	0	0	0	0	0	3	3	3	3	3	3	3	3	3	3	3	3	3	3	3
05-103-06258	-108.884	40.1013	1	1	1	1	1	1	0	0	2	0	0	0	0	0	0	2	2	2	2	2	2	2	2
05-103-09178	-108.883	40.1136	1	1	1	1	1	1	1	1	3	3	3	3	3	3	3	3	3	3	3	3	3	3	3
05-103-07643	-108.883	39.8654	1	1	1	1	1	1	1	1	3	3	3	3	3	3	3	3	3	3	3	3	3	3	3
05-103-06133	-108.883	40.1412	1	1	1	1	1	1	1	1	1	1	1	1	1	3	3	3	3	3	3	3	3	3	3
05-103-09498	-108.883	39.9663	1	1	1	1	1	1	1	1	3	3	3	3	3	3	3	3	3	3	3	3	3	3	3
05-103-09473	-108.883	39.9738	1	1	1	1	1	1	1	1	3	3	3	3	3	3	3	3	3	3	3	3	3	3	3
05-103-09499	-108.883	39.9593	1	1	1	1	1	1	1	1	3	3	3	3	3	3	3	3	3	3	3	3	3	3	3
05-103-10073	-108.883	39.6634	0	0	0	0	0	0	0	0	0	0	3	3	3	3	3	3	3	3	3	3	3	3	3
05-103-09614	-108.883	39.8485	0	0	1	1	1	1	1	1	3	3	3	3	3	3	3	3	3	3	3	3	3	3	3
05-103-11012	-108.883	40.1465	0	0	0	0	0	0	0	0	0	0	0	0	0	0	0	0	0	3	3	3	3	3	3
05-103-10302	-108.883	39.8482	0	0	0	0	0	0	0	0	0	0	0	0	3	3	3	3	3	3	3	3	3	3	3
05-103-09864	-108.883	39.8539	0	0	0	0	0	0	0	0	0	3	3	1	1	1	1	1	1	0	0	0	0	0	0
05-103-10365	-108.882	40.1422	0	0	0	0	0	0	0	0	0	0	0	0	0	3	3	3	3	3	3	3	3	3	3
05-103-08028	-108.882	40.125	1	1	1	1	1	1	1	1	3	3	3	3	3	3	3	1	3	1	3	3	3	3	3
05-103-09464	-108.882	40.095	1	1	1	1	1	1	1	1	3	3	3	3	3	3	3	3	3	3	3	3	3	3	3
05-077-08221	-108.882	39.2717	1	1	1	1	1	1	1	1	1	3	3	1	1	1	1	1	1	1	1	1	1	1	1
05-103-07562	-108.882	39.8074	1	1	1	1	1	1	1	1	3	1	1	1	3	1	1	1	1	1	1	1	3	3	3
05-103-05331	-108.882	40.0728	1	1	1	1	1	1	1	1	3	3	3	3	3	3	3	3	3	3	3	3	3	3	3
05-103-07791	-108.882	40.1351	1	1	1	1	1	1	1	1	3	3	3	3	3	3	3	3	3	3	3	3	3	3	3
05-103-08686	-108.881	40.1284	1	1	1	1	1	1	1	1	3	3	3	3	3	3	3	3	3	3	3	3	3	3	3
05-103-07364	-108.881	40.1032	1	1	1	1	1	1	1	1	3	3	3	3	3	3	3	3	3	3	3	3	3	3	3
05-103-07339	-108.881	40.1073	1	1	1	1	1	1	1	1	3	3	3	3	3	3	3	3	3	3	3	3	3	3	3
05-103-05163	-108.881	39.8702	1	1	1	1	1	1	1	1	3	3	3	3	3	3	3	3	3	3	3	3	3	3	3
05-103-07647	-108.881	40.1107	1	1	1	1	1	1	1	1	3	3	3	3	3	3	3	3	3	3	3	3	3	3	3
05-045-06423	-108.881	39.5682	1	1	1	1	1	1	1	1	3	3	3	3	3	3	3	3	3	3	3	3	3	3	3
05-103-08663	-108.881	40.1326	1	1	1	1	1	1	1	1	3	3	3	3	3	3	3	3	3	3	3	1	3	3	3
05-103-07946	-108.881	40.114	0	0	0	0	0	1	1	1	1	1	1	1	3	1	1	1	1	1	1	3	3	3	3
05-103-08032	-108.881	40.1175	1	1	1	1	1	1	1	1	3	3	3	3	1	1	1	1	1	1	1	1	1	3	3
05-103-09100	-108.881	40.0993	1	1	1	1	1	1	1	1	3	3	3	3	3	3	3	3	3	3	3	3	3	3	3
05-103-08404	-108.881	39.67	1	1	1	1	1	1	1	1	3	3	3	3	3	3	3	3	3	3	3	3	3	3	3
05-103-65269	-108.881	39.7627	1	1	1	1	1	1	1	1	3	3	3	3	3	3	3	3	3	3	3	3	3	3	3
05-103-10336	-108.881	40.139	0	0	0	0	0	0	0	0	0	0	0	0	0	3	3	3	3	3	3	3	3	3	3
05-045-06035	-108.881	39.4593	1	1	1	1	1	1	1	1	3	3	3	3	3	3	3	3	3	3	3	3	3	3	3
05-103-60032	-108.88	40.0703	1	1	1	1	1	1	1	1	3	3	3	3	3	3	3	3	3	3	3	0	0	0	0
05-103-07885	-108.88	40.1226	1	1	1	1	1	1	1	1	3	3	1	1	1	1	1	1	1	1	1	1	1	1	1
05-103-09615	-108.88	39.8443	0	0	0	0	0	0	0	0	2	2	2	2	3	3	3	3	3	3	3	3	3	3	3
05-103-10074	-108.88	39.6766	0	0	0	0	0	0	0	0	0	0	3	3	3	3	3	3	1	3	3	1	1	1	0
05-103-09575	-108.88	39.8785	0	0	1	1	1	1	1	1	3	3	3	3	3	3	3	3	3	3	3	3	3	3	3
05-103-07888	-108.879	39.6888	1	1	1	1	1	1	1	1	3	3	3	3	3	3	3	3	3	3	3	3	3	3	3
05-103-05801	-108.879	40.141	1	1	1	1	1	1	1	1	1	1	1	1	1	3	3	3	3	3	3	3	3	3	1
05-103-05813	-108.879	40.1446	0	0	0	0	0	0	0	0	0	0	0	0	0	3	3	3	3	3	3	3	3	3	3
05-103-06135	-108.879	40.1376	1	1	1	1	1	1	1	1	1	1	1	1	3	3	3	3	3	3	3	3	3	3	3
05-103-05769	-108.879	40.134	1	1	1	1	1	1	1	1	3	3	3	3	1	3	3	3	3	3	3	1	1	1	1
05-103-06148	-108.879	40.1303	1	1	1	1	1	1	1	1	3	3	3	3	3	3	1	1	3	3	3	3	3	3	3
05-103-05716	-108.879	40.1271	1	1	1	1	1	1	1	1	3	3	3	3	3	3	3	3	3	3	3	3	3	3	3
05-103-06261	-108.879	40.1049	1	1	1	1	1	1	1	1	3	3	3	3	3	3	3	3	3	3	3	3	3	3	3
05-103-06262	-108.879	40.1013	1	1	1	1	1	1	1	1	3	3	3	3	3	3	3	3	3	3	1	1	3	3	3
05-103-05634	-108.879	40.1122	0	0	0	0	0	0	0	0	0	0	0	0	0	0	0	0	2	2	2	2	2	2	2
05-103-06263	-108.879	40.0977	1	1	1	1	1	1	1	1	3	3	3	3	3	3	3	3	3	3	3	3	3	3	3
05-103-06149	-108.879	40.1227	1	1	1	1	1	1	1	1	3	3	3	3	1	1	1	1	1	1	1	1	1	3	3
05-103-06247	-108.879	40.1086	1	1	1	1	1	1	1	1	1	1	1	1	1	1	1	3	3	3	3	1	3	3	3
05-103-08460	-108.879	39.8606	1	1	1	1	1	1	1	1	3	3	3	3	3	3	3	3	3	3	3	3	3	3	3
05-103-06245	-108.879	40.1193	1	1	1	1	1	1	1	1	3	3	3	3	3	3	3	3	3	3	3	3	3	3	3
05-103-05132	-108.879	39.851	1	1	1	1	1	1	1	1	1	3	3	3	3	1	1	1	1	1	1	1	1	0	0
05-103-10075	-108.879	39.6542	0	0	0	0	0	0	0	0	0	0	0	3	3	3	3	3	1	1	1	1	1	1	0
05-103-09474	-108.878	39.9822	1	1	1	1	1	1	1	1	3	3	3	3	3	3	3	3	3	3	3	3	3	3	3
05-103-40037	-108.878	40.0835	1	1	1	1	1	1	1	1	1	3	3	3	3	3	3	3	1	1	1	3	3	3	3
05-103-09429	-108.878	39.8569	1	1	1	1	1	1	1	1	3	3	3	3	3	3	3	3	3	3	3	3	3	3	3
05-103-08946	-108.878	40.0952	1	1	1	1	1	1	1	1	1	3	1	1	1	1	1	1	1	1	1	1	0	0	0
05-103-11156	-108.878	40.1499	0	0	0	0	0	0	0	0	0	0	0	0	0	0	0	0	0	1	3	1	3	3	3
05-103-07276	-108.877	40.1032	1	1	1	1	1	1	1	1	3	3	3	3	3	3	3	3	3	3	3	3	3	3	3
05-103-07648	-108.877	40.1106	1	1	1	1	1	1	1	1	3	3	3	3	3	3	3	3	3	3	3	3	3	3	3
05-103-07307	-108.877	40.107	1	1	1	1	1	1	1	1	3	3	3	3	3	3	3	3	3	3	3	3	3	3	3
05-103-08033	-108.877	40.1138	1	1	1	1	1	1	1	1	3	3	3	1	1	1	1	1	1	1	1	1	1	3	3
05-103-08847	-108.877	40.0956	1	1	1	1	1	1	1	1	1	3	3	1	1	1	3	3	3	3	3	3	3	3	3
05-103-07952	-108.877	40.125	1	1	1	1	1	1	1	1	3	3	3	3	3	3	3	3	3	3	3	3	3	3	3
05-103-07934	-108.877	39.8905	1	1	1	1	1	1	1	1	3	3	3	3	3	3	3	3	3	3	3	3	3	3	3
05-103-08029	-108.877	40.1217	1	1	1	1	1	1	1	1	1	1	3	3	1	1	1	3	3	3	3	3	3	3	3
05-103-08704	-108.877	40.1324	1	1	1	1	1	1	1	1	3	3	3	3	3	3	3	3	3	3	3	3	1	1	1
05-103-08852	-108.877	40.0996	0	0	0	0	0	0	0	0	3	3	3	3	3	3	3	3	3	3	3	3	3	3	3
05-103-07857	-108.877	40.1175	1	1	1	1	1	1	1	1	3	3	3	3	3	3	3	3	3	3	3	3	3	3	3
05-103-09133	-108.876	40.1364	1	1	1	1	1	1	1	1	3	3	3	3	3	3	3	3	3	3	3	3	3	3	3
05-103-05338	-108.876	40.0748	1	1	1	1	1	1	1	1	3	3	3	3	3	3	3	3	3	3	3	3	3	3	3
05-103-08761	-108.876	40.1287	1	1	1	1	1	1	1	1	3	3	3	3	3	3	3	3	1	3	3	1	1	3	3
05-103-09573	-108.876	39.8743	0	0	1	1	1	1	1	1	3	3	3	3	3	3	3	3	3	3	3	3	3	3	3
05-103-08763	-108.876	40.1399	1	1	1	1	1	1	1	1	1	1	1	1	1	3	3	3	3	3	3	3	3	3	3
05-045-05112	-108.876	39.6094	1	1	1	1	1	1	1	1	1	1	1	1	1	3	3	3	3	3	3	1	1	1	1
05-103-10373	-108.876	40.1435	0	0	0	0	0	0	0	0	0	0	0	0	0	3	3	3	3	3	3	3	3	3	3
05-103-11017	-108.876	40.146	0	0	0	0	0	0	0	0	0	0	0	0	0	0	0	0	0	3	2	2	2	2	2
05-103-10072	-108.875	39.6516	0	0	0	0	0	0	0	0	0	0	3	3	3	3	3	3	3	3	3	3	3	3	3
05-103-40671	-108.875	40.0833	1	1	1	1	1	1	1	1	1	1	1	1	1	1	1	1	1	1	1	1	3	3	3
05-103-06150	-108.875	40.1341	1	1	1	1	1	1	1	1	1	1	3	3	1	3	1	1	1	3	3	3	3	3	3
05-103-06113	-108.875	40.1374	1	1	1	1	1	1	1	1	1	1	3	3	3	3	3	3	3	3	3	3	3	3	3
05-103-05686	-108.874	40.1232	1	1	1	1	1	1	1	1	3	3	3	3	3	3	3	3	3	3	3	3	3	3	3
05-103-08551	-108.874	39.6609	1	1	1	1	1	1	1	1	3	3	3	3	3	3	3	1	1	1	1	1	1	1	0
05-103-01078	-108.874	40.1481	0	0	0	0	0	0	0	0	0	0	0	0	0	0	0	0	1	1	1	3	3	3	1
05-103-06111	-108.874	40.1447	0	0	0	0	0	0	0	0	0	0	0	0	0	3	3	3	3	1	1	1	1	1	1
05-103-05745	-108.874	40.1305	0	0	0	0	0	0	0	0	3	3	3	3	3	3	3	3	3	3	3	3	3	3	3
05-103-05674	-108.874	40.1195	1	1	1	1	1	1	1	1	3	3	3	3	1	3	1	3	3	3	3	3	3	3	3
05-103-05657	-108.874	40.1158	1	1	1	1	1	1	1	1	3	3	3	3	3	3	3	3	3	3	3	3	3	3	3
05-103-06266	-108.874	40.1013	1	1	1	1	1	1	1	1	3	3	3	3	3	3	3	3	3	3	3	3	1	3	3
05-103-05597	-108.874	40.1086	1	1	1	1	1	1	1	1	3	3	3	3	3	3	3	3	3	3	3	3	3	3	3
05-103-06267	-108.874	40.0975	1	1	1	1	1	1	1	1	3	1	1	1	1	1	3	3	3	3	3	1	1	1	3
05-103-06268	-108.874	40.0941	1	1	1	1	1	1	1	1	3	3	3	3	3	3	3	1	3	3	3	3	3	3	3
05-103-08420	-108.874	39.6773	1	1	1	1	1	1	1	1	3	3	3	3	3	3	3	3	3	3	3	3	3	3	3
05-103-09196	-108.874	40.1052	1	1	1	1	1	1	1	1	3	3	3	3	3	3	3	3	3	3	3	3	3	3	3
05-103-08576	-108.874	39.656	1	1	1	1	1	1	1	1	3	3	3	3	3	3	3	3	1	1	1	1	1	1	0
05-103-06112	-108.874	40.1412	1	1	1	1	1	1	1	1	1	1	1	1	1	3	3	3	3	3	3	3	3	3	3
05-103-09648	-108.874	39.8367	0	0	0	1	1	1	1	1	3	3	3	3	3	3	3	3	3	3	3	3	3	3	3
05-103-07457	-108.874	39.8542	1	1	1	1	1	1	1	1	3	3	3	3	3	3	3	3	3	3	3	3	3	3	3
05-103-09011	-108.874	40.0964	1	1	1	1	1	1	1	1	3	3	3	3	3	3	3	3	3	3	3	3	0	2	0
05-103-09397	-108.874	39.9729	1	1	1	1	1	1	1	1	3	3	3	3	3	3	3	3	3	3	3	3	3	3	3
05-103-09430	-108.874	39.8644	1	1	1	1	1	1	1	1	3	3	3	3	3	3	3	3	3	3	3	3	3	3	3
05-103-09475	-108.874	39.9667	1	1	1	1	1	1	1	1	3	3	3	3	3	3	3	3	3	3	3	3	3	3	3
05-103-08928	-108.874	40.1279	1	1	1	1	1	1	1	1	3	3	3	3	1	1	1	1	1	1	1	1	1	3	3
05-103-09597	-108.873	39.8876	0	0	1	1	1	1	1	1	3	3	3	3	3	3	3	3	3	3	3	3	3	3	3
05-103-08504	-108.873	39.8496	1	1	1	1	1	1	1	1	3	3	3	3	3	3	3	3	3	3	3	3	3	3	3
05-103-48036	-108.873	40.0823	1	1	1	1	1	1	1	1	3	3	3	3	3	3	3	1	1	1	1	1	1	1	1
05-103-08049	-108.873	39.6831	1	1	1	1	1	1	1	1	1	3	3	3	3	3	3	3	1	3	1	1	1	1	1
05-103-09572	-108.873	39.8796	0	0	1	1	1	1	1	1	3	3	3	3	3	3	3	3	3	3	3	3	3	3	3
05-103-08984	-108.872	40.0862	1	1	1	1	1	1	1	1	1	3	1	0	0	0	0	0	0	0	0	0	0	0	0
05-103-08031	-108.872	40.1177	1	1	1	1	1	1	1	1	3	3	3	3	1	3	1	1	1	1	1	1	1	3	3
05-103-07540	-108.872	39.7816	1	1	1	1	1	1	1	1	3	3	3	3	3	3	3	3	3	3	3	3	3	3	3
05-103-08681	-108.872	40.1289	1	1	1	1	1	1	1	1	1	3	3	3	3	3	3	3	3	3	3	1	1	1	1
05-103-11011	-108.872	40.1424	0	0	0	0	0	0	0	0	0	0	0	0	0	0	0	0	0	3	3	3	3	3	3
05-103-40056	-108.872	40.0813	0	0	0	0	0	0	0	0	2	2	3	3	3	3	3	3	1	3	3	3	3	3	3
05-103-07858	-108.872	40.1212	1	1	1	1	1	1	1	1	3	3	3	3	3	3	3	3	3	3	3	3	3	3	3
05-103-07386	-108.872	40.1071	1	1	1	1	1	1	1	1	3	3	3	3	3	3	3	3	3	3	3	3	3	1	3
05-103-08450	-108.872	40.0926	0	0	0	0	0	0	0	0	3	3	3	3	3	3	3	3	3	3	3	3	3	3	3
05-103-08687	-108.872	40.1319	1	1	1	1	1	1	1	1	3	3	3	3	3	3	3	3	1	3	1	1	3	3	3
05-103-07652	-108.872	40.1035	1	1	1	1	1	1	1	1	3	3	3	3	3	3	3	3	3	3	3	3	3	3	3
05-103-08575	-108.872	40.1392	1	1	1	1	1	1	1	1	1	1	1	1	1	1	1	1	3	3	3	3	3	3	3
05-083-06584	-108.872	37.4439	0	0	0	0	0	0	1	1	1	1	1	1	1	1	1	1	1	1	1	3	3	3	3
05-103-06347	-108.872	40.1156	1	1	1	1	1	1	1	1	3	0	0	0	0	0	0	0	0	0	0	0	0	0	0
05-045-06427	-108.872	39.585	1	1	1	1	1	1	1	1	3	3	3	3	3	3	3	3	3	3	3	1	1	1	1
05-103-08503	-108.872	39.8437	1	1	1	1	1	1	1	1	3	3	3	3	3	3	3	3	3	3	3	3	3	3	3
05-103-07945	-108.871	40.1139	1	1	1	1	1	1	1	1	3	3	3	3	3	3	3	3	3	3	3	3	3	3	3
05-103-08030	-108.871	40.1249	1	1	1	1	1	1	1	1	3	3	3	3	1	1	3	3	3	3	3	3	3	3	3
05-103-08855	-108.871	40.0996	0	0	0	0	0	0	0	0	3	3	3	3	3	3	3	3	3	3	3	3	1	3	3
05-103-07650	-108.871	40.1104	0	0	0	0	0	0	0	0	2	2	2	2	2	2	2	2	2	2	3	3	3	3	3
05-103-08851	-108.871	40.0961	0	0	0	0	0	0	0	0	3	3	3	3	3	3	3	3	3	3	3	3	3	3	3
05-103-09038	-108.871	40.0952	1	1	1	1	1	1	1	1	1	3	1	1	1	1	1	1	1	1	1	1	0	0	0
05-103-08025	-108.871	39.6896	1	1	1	1	1	1	1	1	3	3	3	3	3	3	3	3	3	3	3	1	3	3	3
05-103-08762	-108.871	40.1365	1	1	1	1	1	1	1	1	1	1	1	1	1	1	1	1	1	1	3	3	3	3	3
05-103-10071	-108.871	39.6658	0	0	0	0	0	0	0	0	0	0	3	3	3	3	3	3	3	3	3	3	3	3	3
05-103-08947	-108.871	40.0961	1	1	1	1	1	1	1	1	3	3	3	3	3	3	3	3	3	3	3	3	0	2	0
05-103-09432	-108.87	39.8583	1	1	1	1	1	1	1	1	3	3	3	3	3	3	3	3	3	3	3	3	3	3	3
05-103-09015	-108.87	40.0954	1	1	1	1	1	1	1	1	3	3	3	3	3	3	3	3	3	3	3	3	0	2	0
05-103-06153	-108.87	40.1301	1	1	1	1	1	1	1	1	3	3	3	3	1	1	1	1	1	1	1	1	1	3	3
05-103-09365	-108.87	39.8471	1	1	1	1	1	1	1	1	3	3	3	3	3	3	3	3	3	3	3	3	3	3	3
05-103-06287	-108.87	40.0942	1	1	1	1	1	1	1	1	3	3	3	3	3	3	3	3	3	1	3	3	3	3	3
05-103-05105	-108.87	39.8326	1	1	1	1	1	1	1	1	3	3	3	3	3	3	3	3	3	3	3	3	3	3	3
05-103-06228	-108.87	40.1198	0	0	0	0	0	0	0	0	2	2	2	2	2	2	2	2	2	2	2	2	3	3	3
05-103-06154	-108.87	40.1267	0	0	0	0	0	0	0	0	3	3	3	3	3	3	3	3	3	3	3	3	3	3	3
05-103-05632	-108.87	40.1123	1	1	1	1	1	1	1	1	3	3	3	3	1	1	1	1	1	1	1	1	1	3	3
05-103-06269	-108.87	40.1013	0	0	0	0	0	0	0	0	3	3	3	3	3	3	3	3	3	3	3	3	3	3	3
05-103-05567	-108.87	40.1054	1	1	1	1	1	1	1	1	3	3	3	3	3	3	3	3	3	3	3	3	3	3	3
05-103-05487	-108.87	40.0977	1	1	1	1	1	1	1	1	3	3	0	0	0	0	2	0	0	0	0	0	0	0	0
05-103-06155	-108.87	40.1231	1	1	1	1	1	1	1	1	3	3	1	1	1	1	1	3	3	1	1	1	1	3	3
05-103-07288	-108.87	39.7745	1	1	1	1	1	1	1	1	3	3	3	3	3	3	3	3	3	3	3	3	3	3	3
05-103-06115	-108.87	40.1412	1	1	1	1	1	1	1	1	1	1	1	1	1	1	1	1	1	1	3	3	3	3	3
05-103-06152	-108.869	40.1338	0	0	0	0	0	0	0	0	3	3	3	3	3	3	3	3	3	3	3	3	3	3	3
05-103-11721	-108.869	40.12	0	0	0	0	0	0	0	0	0	0	0	0	0	0	0	0	0	0	0	1	3	3	3
05-103-11720	-108.869	40.1199	0	0	0	0	0	0	0	0	0	0	0	0	0	0	0	0	0	0	0	1	3	3	3
05-103-05181	-108.869	39.8833	1	1	1	1	1	1	1	1	3	3	3	3	3	3	3	3	3	3	3	3	3	3	3
05-103-01071	-108.869	40.1087	1	1	1	1	1	1	1	1	3	3	3	1	1	1	1	1	1	1	1	1	1	3	3
05-103-09284	-108.869	40.1162	1	1	1	1	1	1	1	1	1	3	3	1	1	1	1	1	1	1	1	1	1	3	3
05-103-09293	-108.869	40.138	1	1	1	1	1	1	1	1	1	1	1	1	1	1	1	1	1	3	3	3	3	3	3
05-103-05149	-108.869	39.8617	1	1	1	1	1	1	1	1	3	3	3	3	3	3	3	3	3	3	3	3	3	3	3
05-045-06420	-108.868	39.575	1	1	1	1	1	1	1	1	3	3	3	3	3	3	3	3	3	3	3	3	3	3	3
05-103-09622	-108.868	39.8665	0	0	1	1	1	1	1	1	3	3	3	3	3	3	3	3	3	3	3	3	3	3	3
05-045-06408	-108.868	39.5945	1	1	1	1	1	1	1	1	3	3	1	1	1	1	1	1	1	1	1	1	1	1	1
05-103-09566	-108.868	39.8807	0	0	1	1	1	1	1	1	3	3	3	3	3	3	3	3	3	3	3	3	3	3	3
05-103-07651	-108.868	40.107	1	1	1	1	1	1	1	1	3	3	3	3	3	3	3	3	3	3	3	3	3	3	3
05-103-07990	-108.868	40.1214	1	1	1	1	1	1	1	1	3	3	3	3	1	1	1	3	3	3	3	3	3	3	3
05-103-07509	-108.868	40.1102	0	0	0	0	0	0	0	0	2	2	2	2	2	2	2	2	3	3	3	3	3	3	3
05-103-08522	-108.867	40.1142	1	1	1	1	1	1	1	1	3	3	3	3	1	1	1	1	1	1	1	3	3	3	3
05-103-09543	-108.867	39.9764	0	1	1	1	1	1	1	1	3	3	3	3	3	3	3	3	3	3	3	3	3	3	3
05-103-07454	-108.867	40.1034	1	1	1	1	1	1	1	1	3	3	3	3	3	3	3	3	3	3	3	3	3	3	3
05-103-08853	-108.867	40.0959	1	1	1	1	1	1	1	1	3	3	3	3	3	3	3	3	3	3	3	3	3	3	3
05-103-09571	-108.867	39.8764	0	0	1	1	1	1	1	1	3	3	3	3	3	3	3	3	3	3	3	3	3	3	3
05-103-08745	-108.867	40.1289	1	1	1	1	1	1	1	1	3	3	3	3	1	1	1	3	1	3	3	3	1	3	3
05-103-08689	-108.867	40.1392	1	1	1	1	1	1	1	1	3	3	1	1	1	1	3	1	1	1	3	3	3	3	3
05-103-07856	-108.867	40.1178	0	0	0	0	0	0	0	0	3	3	3	3	3	3	3	3	3	3	3	3	3	3	3
05-103-09130	-108.867	40.1323	1	1	1	1	1	1	1	1	3	3	3	3	3	3	3	3	3	3	3	3	3	3	3
05-103-07973	-108.867	40.1252	1	1	1	1	1	1	1	1	3	3	3	3	3	3	3	3	3	3	3	3	3	3	3
05-103-09297	-108.867	40.1369	1	1	1	1	1	1	1	1	1	1	1	1	1	1	1	1	1	3	3	3	3	3	3
05-103-11010	-108.867	40.1435	0	0	0	0	0	0	0	0	0	0	0	0	0	0	0	0	0	1	2	2	2	2	2
05-103-09433	-108.867	39.8553	1	1	1	1	1	1	1	1	3	3	3	3	3	3	3	3	3	3	3	3	3	3	3
05-103-09570	-108.866	39.8717	0	0	1	1	1	1	1	1	3	3	3	3	3	3	3	3	3	3	3	3	3	3	3
05-103-09598	-108.866	39.8887	0	0	1	1	1	1	1	1	3	3	3	3	3	3	3	3	3	3	3	3	3	3	3
05-103-09226	-108.866	40.08	1	1	1	1	1	1	1	1	3	3	3	3	3	3	3	3	3	3	3	3	3	3	3
05-077-08556	-108.866	39.3451	1	1	1	1	1	1	1	1	1	3	3	3	3	3	1	1	1	1	1	1	1	1	1
05-103-08497	-108.866	40.0926	1	1	1	1	1	1	1	1	3	3	3	3	3	3	3	3	3	3	3	3	3	3	3
05-103-05692	-108.865	40.1231	0	0	0	0	0	0	0	0	3	3	3	3	3	3	3	3	3	3	3	3	3	3	3
05-103-09855	-108.865	40.0287	0	0	0	0	0	1	1	1	3	3	3	3	3	3	3	3	3	3	3	3	3	1	1
05-103-06118	-108.865	40.1378	1	1	1	1	1	1	1	1	1	1	1	1	1	1	1	1	1	3	3	3	1	3	3
05-103-05133	-108.865	39.8508	1	1	1	1	1	1	1	1	3	3	3	3	3	3	3	3	3	3	3	3	3	3	3
05-103-06231	-108.865	40.1196	1	1	1	1	1	1	1	1	0	0	0	0	0	0	0	0	0	0	0	0	0	2	2
05-103-06272	-108.865	40.0941	1	1	1	1	1	1	1	1	3	3	3	3	3	3	3	3	3	3	3	3	1	3	3
05-103-06156	-108.865	40.1304	1	1	1	1	1	1	1	1	3	3	3	3	3	3	3	3	3	3	3	3	3	3	3
05-103-06157	-108.865	40.1342	1	1	1	1	1	1	1	1	3	3	3	3	3	3	3	3	3	3	3	3	3	3	3
05-103-05656	-108.865	40.1158	0	0	0	0	0	0	0	0	2	2	2	2	2	2	2	2	2	2	2	3	1	3	3
05-103-09247	-108.865	40.1086	1	1	1	1	1	1	1	1	1	1	1	1	1	1	1	1	1	3	3	3	1	3	1
05-103-06119	-108.865	40.1407	1	1	1	1	1	1	1	1	1	1	1	1	1	1	1	1	1	1	3	3	3	3	3
05-103-09679	-108.864	39.892	0	0	0	1	1	1	1	1	3	3	3	3	3	3	3	3	3	3	3	3	3	3	3
05-103-08919	-108.864	40.1207	1	1	1	1	1	1	1	1	3	3	3	3	3	1	1	1	1	1	1	1	1	1	1
05-103-09177	-108.864	40.1121	1	1	1	1	1	1	1	1	3	3	3	3	1	1	1	1	1	1	1	1	1	1	3
05-103-10069	-108.864	39.8362	0	0	0	0	0	0	0	0	0	1	3	3	3	3	3	3	3	3	3	3	3	3	3
05-103-09786	-108.864	39.923	0	0	0	0	1	1	1	1	3	3	3	3	3	3	3	3	3	3	3	3	3	3	3
05-103-09431	-108.864	39.862	1	1	1	1	1	1	1	1	3	3	3	3	3	3	3	3	3	3	3	3	3	3	3
05-103-09495	-108.864	39.9843	0	1	1	1	1	1	1	1	3	3	3	3	3	3	3	3	3	3	3	3	3	3	3
05-103-09233	-108.864	40.1274	1	1	1	1	1	1	1	1	3	3	3	3	1	1	1	3	3	3	3	1	3	3	3
05-103-08544	-108.863	39.6701	1	1	1	1	1	1	1	1	3	3	3	3	3	3	3	3	3	3	3	3	3	3	3
05-103-08085	-108.863	39.6829	1	1	1	1	1	1	1	1	3	3	3	3	3	3	3	3	3	3	3	1	1	1	1
05-103-09367	-108.863	39.8444	1	1	1	1	1	1	1	1	3	3	3	3	3	3	3	3	3	3	3	3	3	3	3
05-103-07582	-108.863	40.1107	1	1	1	1	1	1	1	1	1	1	1	1	1	1	1	1	1	1	1	3	3	3	3
05-103-07499	-108.863	40.1141	1	1	1	1	1	1	1	1	3	3	3	3	3	3	3	3	3	3	3	3	3	3	3
05-103-08455	-108.863	39.8578	1	1	1	1	1	1	1	1	3	3	3	3	3	3	3	3	3	3	3	3	3	3	3
05-103-11019	-108.863	40.139	0	0	0	0	0	0	0	0	0	0	0	0	0	0	0	0	0	3	3	3	3	3	3
05-103-09408	-108.863	39.9727	1	1	1	1	1	1	1	1	3	3	3	3	3	3	3	3	3	3	3	3	3	3	3
05-103-11159	-108.863	40.1345	0	0	0	0	0	0	0	0	0	0	0	0	0	0	0	0	0	3	3	3	3	3	3
05-103-07886	-108.863	40.1223	1	1	1	1	1	1	1	1	3	3	3	3	3	3	3	3	3	3	3	3	3	3	3
05-103-08553	-108.863	39.663	1	1	1	1	1	1	1	1	3	3	3	3	3	3	3	3	3	3	3	1	1	3	1
05-103-08854	-108.863	40.103	1	1	1	1	1	1	1	1	1	1	1	3	3	3	3	3	3	3	1	1	1	1	1
05-103-07977	-108.863	40.1249	1	1	1	1	1	1	1	1	3	3	3	3	1	3	1	3	3	3	3	3	3	3	3
05-045-06430	-108.863	39.5494	1	1	1	1	1	1	1	1	3	3	3	3	3	3	3	3	3	3	3	1	1	1	1
05-103-07180	-108.863	40.1068	1	1	1	1	1	1	1	1	3	3	3	3	3	3	3	3	3	3	3	3	3	3	3
05-103-08498	-108.862	40.0923	1	1	1	1	1	1	1	1	3	3	3	3	3	3	3	3	3	3	3	3	3	3	3
05-103-09138	-108.862	40.129	1	1	1	1	1	1	1	1	3	3	3	3	3	3	3	3	3	3	3	3	3	3	3
05-103-11041	-108.862	40.1424	0	0	0	0	0	0	0	0	0	0	0	0	0	0	0	0	0	1	3	3	3	3	3
05-103-08628	-108.862	39.8416	1	1	1	1	1	1	1	1	3	3	3	3	3	3	3	1	1	1	1	1	1	0	0
05-103-09283	-108.862	40.1182	1	1	1	1	1	1	1	1	3	3	3	3	1	1	1	3	1	1	1	1	3	3	3
05-103-08916	-108.862	39.654	1	1	1	1	1	1	1	1	3	3	3	3	3	3	3	3	3	3	3	3	3	3	3
05-103-05158	-108.861	39.8686	1	1	1	1	1	1	1	1	3	3	3	3	3	3	3	3	3	1	1	3	3	3	3
05-103-09175	-108.861	40.1105	1	1	1	1	1	1	1	1	3	3	3	3	3	3	3	3	3	3	3	3	3	3	3
05-103-08776	-108.861	39.7815	1	1	1	1	1	1	1	1	3	3	3	3	3	3	3	3	3	3	3	3	3	3	3
05-103-06233	-108.861	40.1159	1	1	1	1	1	1	1	1	3	3	3	3	1	1	1	1	1	1	1	1	1	3	3
05-103-05633	-108.861	40.1123	1	1	1	1	1	1	1	1	3	3	3	3	3	3	3	3	3	3	3	3	1	3	3
05-103-08577	-108.861	39.6749	1	1	1	1	1	1	1	1	3	3	3	3	3	3	3	3	3	3	3	3	3	3	3
05-103-09366	-108.861	39.8485	1	1	1	1	1	1	1	1	3	3	3	3	3	3	3	3	3	3	3	3	3	3	3
05-103-09438	-108.86	39.8384	1	1	1	1	1	1	1	1	3	3	3	3	3	3	3	3	3	3	3	3	3	3	3
05-103-06236	-108.86	40.1087	1	1	1	1	1	1	1	1	1	1	1	1	1	1	1	1	1	1	1	1	1	3	3
05-103-05720	-108.86	40.1267	1	1	1	1	1	1	1	1	3	3	3	3	3	3	3	3	3	3	3	3	3	3	3
05-103-10278	-108.86	39.8484	0	0	0	0	0	0	0	0	0	0	0	0	3	3	3	3	3	3	3	3	3	3	3
05-103-06275	-108.86	40.0975	1	1	1	1	1	1	1	1	3	3	3	3	3	3	3	3	3	3	3	3	3	3	3
05-103-05668	-108.86	40.1195	1	1	1	1	1	1	1	1	3	3	3	3	3	3	3	3	3	3	3	3	1	3	3
05-103-05688	-108.86	40.1231	1	1	1	1	1	1	1	1	3	3	1	1	1	1	1	1	1	3	3	3	3	3	3
05-103-06092	-108.86	40.0903	1	1	1	1	1	1	1	1	3	3	3	3	3	3	3	3	1	0	0	0	0	0	0
05-103-09387	-108.86	40.0076	1	1	1	1	1	1	1	1	1	3	3	3	3	3	3	3	3	3	3	3	3	3	3
05-103-06158	-108.86	40.1304	1	1	1	1	1	1	1	1	1	1	1	1	1	1	1	3	3	3	3	3	1	3	3
05-103-06122	-108.86	40.1376	1	1	1	1	1	1	1	1	1	1	1	1	1	1	1	1	1	1	1	1	1	3	3
05-103-06121	-108.86	40.1405	1	1	1	1	1	1	1	1	1	1	1	1	1	1	1	1	1	1	1	1	3	3	3
05-103-09086	-108.86	40.0953	1	1	1	1	1	1	1	1	1	3	1	1	1	1	1	1	1	1	1	1	0	0	0
05-103-09569	-108.86	39.8737	0	0	1	1	1	1	1	1	3	3	3	3	3	3	3	3	3	3	3	3	3	3	3
05-103-09567	-108.86	39.8785	0	0	1	1	1	1	1	1	3	3	3	3	3	3	3	3	3	3	3	3	3	3	3
05-103-07645	-108.86	39.8653	1	1	1	1	1	1	1	1	3	3	3	3	3	3	3	3	3	3	3	3	3	3	3
05-103-08548	-108.86	39.8831	1	1	1	1	1	1	1	1	3	3	1	3	1	0	0	0	0	0	0	0	0	0	0
05-103-09411	-108.86	39.9879	1	1	1	1	1	1	1	1	3	3	3	3	3	3	3	3	3	3	3	3	3	3	3
05-103-09407	-108.859	39.9808	1	1	1	1	1	1	1	1	3	3	3	3	3	3	3	3	3	3	3	3	3	3	3
05-103-09865	-108.859	39.8554	0	0	0	0	0	0	1	1	3	1	0	0	0	0	0	0	0	0	0	0	0	0	0
05-103-09600	-108.859	39.8554	0	0	1	1	1	1	1	1	3	3	3	3	3	3	3	3	3	3	3	3	3	3	3
05-103-07402	-108.858	40.0956	0	0	0	0	0	0	0	0	2	2	2	3	3	3	3	3	3	3	3	3	3	3	3
05-103-07732	-108.858	39.8338	1	1	1	1	1	1	1	1	3	3	3	3	3	3	3	3	3	3	3	3	3	3	3
05-103-07766	-108.858	40.125	1	1	1	1	1	1	1	1	3	3	3	3	3	3	3	3	3	1	1	1	1	1	0
05-103-07572	-108.858	40.1139	1	1	1	1	1	1	1	1	3	3	3	3	1	1	1	1	1	3	1	3	3	3	3
05-103-09039	-108.858	40.1046	1	1	1	1	1	1	1	1	1	3	1	1	1	1	0	0	0	0	0	0	0	0	0
05-103-07424	-108.858	40.1104	1	1	1	1	1	1	1	1	1	3	1	1	1	1	1	1	1	1	1	1	1	3	3
05-103-09174	-108.858	40.1093	1	1	1	1	1	1	1	1	3	3	3	3	3	3	3	3	3	3	3	3	3	3	3
05-103-07581	-108.858	40.1078	1	1	1	1	1	1	1	1	3	3	3	3	3	3	3	3	3	3	3	3	3	3	3
05-103-08494	-108.858	40.1209	1	1	1	1	1	1	1	1	3	3	3	3	1	1	1	1	1	0	0	0	0	0	0
05-103-08630	-108.858	40.0882	1	1	1	1	1	1	1	1	3	3	3	3	3	3	3	3	3	3	3	3	3	3	3
05-103-07494	-108.858	40.1176	1	1	1	1	1	1	1	1	3	3	3	3	3	3	3	3	3	3	3	3	3	3	3
05-103-08666	-108.858	40.1353	1	1	1	1	1	1	1	1	3	3	3	3	3	3	3	3	3	3	3	3	3	3	3
05-045-06314	-108.858	39.5843	1	1	1	1	1	1	1	1	3	3	3	1	1	1	1	1	1	1	1	1	1	1	1
05-103-08664	-108.858	40.1253	1	1	1	1	1	1	1	1	3	3	3	3	3	3	3	3	3	3	3	3	3	3	3
05-103-09173	-108.858	40.112	1	1	1	1	1	1	1	1	3	3	3	3	3	3	3	3	3	3	3	3	1	3	3
05-103-11502	-108.857	40.1415	0	0	0	0	0	0	0	0	0	0	0	0	0	0	0	0	0	0	0	0	3	3	3
05-103-11464	-108.857	40.1415	0	0	0	0	0	0	0	0	0	0	0	0	0	0	0	0	0	0	0	0	1	3	3
05-103-11501	-108.857	40.1411	0	0	0	0	0	0	0	0	0	0	0	0	0	0	0	0	0	0	0	0	3	3	3
05-103-10280	-108.857	39.8613	0	0	0	0	0	0	0	0	0	0	0	0	3	1	1	1	1	0	0	0	0	0	0
05-103-09602	-108.857	39.8615	0	0	1	1	1	1	1	1	3	3	3	3	3	3	3	3	3	3	3	3	3	3	3
05-103-07025	-108.857	39.852	1	1	1	1	1	1	1	1	3	3	3	3	3	3	3	3	3	3	3	3	3	3	3
05-103-09041	-108.857	40.1294	1	1	1	1	1	1	1	1	3	3	3	3	3	3	1	3	3	3	3	3	3	3	3
05-103-08974	-108.857	39.67	1	1	1	1	1	1	1	1	1	1	1	1	1	1	1	1	3	3	3	3	3	3	3
05-103-07030	-108.857	39.8366	1	1	1	1	1	1	1	1	3	3	1	1	1	1	1	1	1	0	0	0	0	0	0
05-103-08510	-108.856	39.6776	1	1	1	1	1	1	1	1	3	3	3	3	3	3	3	3	3	3	3	1	1	1	0
05-103-09363	-108.856	39.8475	1	1	1	1	1	1	1	1	3	3	3	3	3	3	3	3	3	3	3	3	3	3	3
05-103-06277	-108.856	40.0941	1	1	1	1	1	1	1	1	3	3	3	3	3	3	3	3	3	3	3	3	3	3	3
05-103-08452	-108.856	39.7207	1	1	1	1	1	1	1	1	3	1	1	1	1	3	3	3	3	3	3	3	1	1	1
05-103-01044	-108.856	40.0973	1	1	1	1	1	1	1	1	3	3	3	3	3	3	3	3	3	3	3	3	3	3	3
05-103-05741	-108.856	40.1305	1	1	1	1	1	1	1	1	3	3	3	3	3	3	3	3	3	3	3	3	3	3	3
05-103-05461	-108.855	40.0914	0	0	0	0	0	0	0	0	2	2	2	2	2	0	1	1	3	3	3	3	3	3	3
05-103-05600	-108.855	40.1086	1	1	1	1	1	1	1	1	3	3	3	3	3	3	3	3	3	3	3	3	3	3	3
05-103-06220	-108.855	40.1123	1	1	1	1	1	1	1	1	3	1	1	1	1	1	1	1	1	1	1	1	1	3	3
05-103-06219	-108.855	40.1159	1	1	1	1	1	1	1	1	3	3	3	3	3	3	3	3	3	3	3	3	1	3	3
05-103-06159	-108.855	40.134	1	1	1	1	1	1	1	1	3	3	3	3	3	3	1	3	3	3	3	3	3	3	3
05-103-09386	-108.855	39.8777	1	1	1	1	1	1	1	1	3	3	3	3	3	3	3	3	3	3	3	3	3	3	3
05-103-09621	-108.855	39.8707	0	0	1	1	1	1	1	1	3	3	3	3	3	3	3	3	3	3	3	3	3	3	3
05-103-06160	-108.855	40.1267	1	1	1	1	1	1	1	1	3	1	1	1	1	1	1	1	1	3	3	3	3	3	3
05-103-05687	-108.855	40.1231	0	0	0	0	0	0	0	0	3	3	3	3	3	3	3	3	3	3	3	3	3	3	3
05-103-08099	-108.855	39.6617	1	1	1	1	1	1	1	1	3	3	3	3	3	3	3	3	3	3	3	3	3	3	3
05-103-10125	-108.855	39.9928	0	0	0	0	0	0	0	0	0	0	3	3	3	3	3	3	3	3	3	3	3	3	3
05-103-09434	-108.855	39.8653	1	1	1	1	1	1	1	1	3	3	3	3	3	3	3	3	3	3	3	3	3	3	3
05-103-08141	-108.855	39.8584	1	1	1	1	1	1	1	1	3	3	3	3	3	3	3	3	3	3	3	3	3	3	3
05-103-09257	-108.854	40.1199	1	1	1	0	0	0	0	0	0	0	0	0	0	0	0	0	0	2	2	2	0	2	2
05-045-06431	-108.854	39.5664	1	1	1	1	1	1	1	1	3	3	3	3	3	3	3	3	3	3	3	3	3	3	3
05-103-08241	-108.854	39.719	1	1	1	1	1	1	1	1	1	3	3	3	1	1	1	1	1	1	0	0	0	0	0
05-103-09413	-108.854	39.9778	1	1	1	1	1	1	1	1	3	3	3	3	3	3	3	3	3	3	3	3	3	3	3
05-103-08086	-108.854	39.6893	1	1	1	1	1	1	1	1	3	3	3	3	3	3	3	3	3	1	1	1	1	1	1
05-103-05500	-108.854	40.1037	1	1	1	1	1	1	1	1	3	3	3	3	3	3	3	3	3	3	3	3	3	3	3
05-103-40158	-108.854	40.1037	1	1	1	1	1	1	1	1	3	3	3	1	1	1	1	1	3	3	3	3	3	3	3
05-103-40159	-108.854	40.1037	1	1	1	1	1	1	1	1	3	3	3	3	3	3	3	3	3	3	3	3	3	3	3
05-103-07461	-108.853	40.0993	1	1	1	1	1	1	1	1	3	3	3	3	3	3	3	3	3	3	3	3	3	3	3
05-103-07500	-108.853	40.121	0	0	0	0	0	0	0	0	3	3	3	3	3	3	3	3	3	3	3	3	3	3	3
05-103-07460	-108.853	40.1138	0	0	0	0	0	0	0	0	2	2	0	0	0	0	0	0	0	0	1	1	1	0	0
05-103-08698	-108.853	40.1348	1	1	1	1	1	1	1	1	3	3	3	3	3	3	3	3	3	3	1	1	1	1	3
05-103-08739	-108.853	40.1032	0	0	0	0	0	0	0	0	3	3	3	3	3	3	3	3	3	3	3	3	3	3	3
05-103-08735	-108.853	40.1328	1	1	1	1	1	1	1	1	3	3	3	3	3	3	1	3	3	3	3	3	3	3	3
05-103-08983	-108.853	39.7766	1	1	1	1	1	1	1	1	3	3	3	3	3	3	3	3	3	3	3	3	3	3	3
05-045-06118	-108.853	39.5902	1	1	1	1	1	1	1	1	3	3	3	1	1	1	1	1	1	1	1	1	1	1	1
05-103-07490	-108.853	40.1069	0	0	0	0	0	0	0	0	2	2	2	2	2	2	3	3	3	3	3	3	3	3	3
05-103-08530	-108.853	40.1253	1	1	1	1	1	1	1	1	3	3	3	3	1	1	1	3	3	3	3	3	3	3	3
05-103-07560	-108.853	40.118	1	1	1	1	1	1	1	1	3	3	1	1	1	1	1	1	1	1	1	1	1	3	3
05-103-07574	-108.853	40.1107	1	1	1	1	1	1	1	1	3	3	3	3	1	1	1	3	3	3	3	3	3	3	1
05-103-07530	-108.853	40.0923	1	1	1	1	1	1	1	1	3	3	3	3	3	3	3	3	3	3	1	1	1	1	3
05-103-07601	-108.852	40.0961	1	1	1	1	1	1	1	1	1	1	1	1	1	1	1	3	3	3	3	3	3	3	3
05-103-08764	-108.852	40.1288	1	1	1	1	1	1	1	1	3	3	3	3	3	3	3	3	3	3	3	3	3	3	3
05-103-08814	-108.852	40.0885	1	1	1	1	1	1	1	1	3	3	3	3	3	3	3	3	3	3	3	3	3	3	3
05-103-09105	-108.852	40.1128	1	1	1	1	1	1	1	1	3	3	3	3	3	0	0	0	0	0	0	0	0	0	0
05-103-08671	-108.852	40.1321	1	1	1	1	1	1	1	1	3	3	3	3	3	3	3	3	3	1	1	1	1	1	0
05-103-09435	-108.852	39.8555	1	1	1	1	1	1	1	1	3	3	3	3	3	3	3	3	3	3	3	3	3	3	3
05-103-05187	-108.852	39.8846	1	1	1	1	1	1	1	1	3	3	3	3	3	3	3	3	3	3	3	3	3	3	3
05-103-08956	-108.852	39.8905	1	1	1	1	1	1	1	1	3	3	3	2	0	0	0	0	0	0	0	0	0	0	0
05-103-09189	-108.852	40.1155	1	1	1	1	1	1	1	1	3	3	3	3	3	3	3	3	3	3	3	3	3	3	3
05-103-09368	-108.851	39.833	1	1	1	1	1	1	1	1	3	3	3	3	3	3	3	3	3	3	3	3	3	3	3
05-103-05603	-108.851	40.1085	1	1	1	1	1	1	1	1	3	3	3	3	3	3	3	3	3	3	3	3	3	3	3
05-103-08547	-108.851	39.8699	1	1	1	1	1	1	1	1	3	3	3	3	3	3	3	3	3	3	3	3	3	3	3
05-103-06278	-108.851	40.094	1	1	1	1	1	1	1	0	2	2	2	2	2	2	2	2	0	2	2	2	2	2	2
05-103-01029	-108.851	40.1195	1	1	1	1	1	1	1	1	3	3	3	3	3	3	3	3	3	3	3	3	3	3	3
05-103-01076	-108.851	40.0977	1	1	1	1	1	1	1	1	3	3	3	3	3	3	3	3	3	3	3	3	3	3	3
05-103-01045	-108.851	40.1049	0	0	0	0	0	0	0	1	3	3	3	3	3	3	3	3	3	3	3	3	3	3	3
05-103-05696	-108.851	40.1232	1	1	1	1	1	1	1	1	1	1	1	1	1	1	1	1	1	1	1	1	1	3	3
05-103-06162	-108.851	40.1267	1	1	1	1	1	1	1	1	3	3	3	3	3	3	3	3	3	3	3	3	3	3	3
05-103-06161	-108.851	40.1341	1	1	1	1	1	1	1	1	3	3	3	3	3	3	3	3	3	3	3	3	3	3	3
05-103-05737	-108.851	40.1306	0	0	0	0	0	0	0	0	3	3	3	3	3	3	3	3	3	3	3	3	3	3	3
05-103-09599	-108.851	39.8743	0	0	1	1	1	1	1	1	3	3	3	3	3	3	3	3	3	3	3	3	3	3	3
05-103-05639	-108.851	40.1122	1	1	1	1	1	1	1	1	3	3	3	3	3	3	3	3	3	3	3	3	3	3	3
05-103-07254	-108.851	39.8218	1	1	1	1	1	1	1	1	3	3	3	3	3	3	3	3	3	3	3	3	3	3	3
05-103-09388	-108.85	39.9808	1	1	1	1	1	1	1	1	3	3	3	3	3	3	3	3	3	3	3	3	3	3	3
05-103-07214	-108.85	39.8424	1	1	1	1	1	1	1	1	3	3	3	3	3	3	3	3	3	3	3	3	3	3	3
05-103-05459	-108.85	40.0905	0	0	0	0	0	0	0	0	3	3	3	3	3	3	3	3	3	3	3	3	3	3	3
05-103-09582	-108.85	39.9879	0	0	1	1	1	1	1	1	3	3	3	3	3	3	3	3	3	3	3	3	3	3	3
05-103-10127	-108.85	39.9957	0	0	0	0	0	0	0	0	0	0	3	3	3	3	3	3	3	3	3	3	3	3	3
05-103-05127	-108.85	39.8477	1	1	1	1	1	1	1	1	3	3	3	3	3	3	3	3	3	3	3	3	3	3	3
05-103-09123	-108.85	40.1031	1	1	1	1	1	1	1	1	3	3	3	3	3	3	3	3	3	3	3	3	3	3	3
05-103-08816	-108.85	39.71	1	1	1	1	1	1	1	1	3	3	3	3	3	3	3	3	3	3	3	1	3	1	0
05-103-05147	-108.85	39.8614	1	1	1	1	1	1	1	1	3	3	3	3	3	3	3	3	3	3	3	3	3	3	3
05-103-09392	-108.849	39.8526	1	1	1	1	1	1	1	1	3	3	3	3	3	3	3	3	3	3	3	3	3	3	3
05-103-08495	-108.849	40.1284	1	1	1	1	1	1	1	1	3	3	3	3	3	3	3	3	3	3	3	3	3	3	3
05-103-07495	-108.848	40.1108	1	1	1	1	1	1	1	1	3	3	3	3	3	3	3	3	3	3	3	3	3	3	3
05-103-08775	-108.848	39.8303	1	1	1	1	1	1	1	1	1	3	1	1	1	1	1	1	1	1	1	0	0	0	0
05-103-08697	-108.848	40.1322	0	0	0	0	0	0	0	0	3	3	3	3	3	3	3	3	3	3	3	3	3	3	3
05-103-07465	-108.848	40.1031	1	1	1	1	1	1	1	1	3	3	3	3	3	3	3	3	3	3	3	3	3	3	3
05-103-07569	-108.848	40.1144	1	1	1	1	1	1	0	0	2	2	2	2	0	0	0	0	0	0	0	0	0	2	2
05-103-07554	-108.848	40.121	1	1	1	1	1	1	1	1	3	3	3	3	1	1	3	3	3	3	1	3	1	3	3
05-103-08760	-108.848	40.1072	1	1	1	1	1	1	1	1	3	1	1	1	1	1	1	1	1	1	1	1	1	1	1
05-103-07434	-108.848	40.1176	1	1	1	1	1	1	1	1	3	3	3	3	3	3	3	3	3	3	3	3	3	3	3
05-103-07597	-108.848	40.0994	1	1	1	1	1	1	1	1	3	3	3	3	3	3	3	3	3	3	3	3	3	3	3
05-103-07535	-108.848	40.0957	1	1	1	1	1	1	1	1	1	1	1	1	1	3	3	3	3	3	3	3	3	3	3
05-103-07514	-108.848	40.1251	0	0	0	0	0	0	0	0	3	3	3	3	3	3	3	3	3	3	3	3	3	3	3
05-103-08905	-108.848	39.6688	1	1	1	1	1	1	1	1	3	3	3	3	3	3	3	3	3	3	3	3	3	3	3
05-103-09957	-108.848	39.8374	0	0	0	0	0	0	0	0	0	3	3	3	3	3	3	3	3	3	3	3	3	3	3
05-103-09096	-108.848	39.7888	1	1	1	1	1	1	1	1	3	3	3	3	3	3	3	3	3	3	3	3	3	3	3
05-103-09074	-108.847	39.9868	1	1	1	1	1	1	1	1	3	3	3	3	3	3	3	3	1	1	1	1	1	1	1
05-103-09619	-108.847	39.8792	0	0	1	1	1	1	1	1	3	3	3	3	3	3	3	3	3	3	3	3	3	3	3
05-103-09336	-108.846	39.8654	1	1	1	1	1	1	1	1	3	3	3	3	3	3	3	3	3	3	3	3	3	3	3
05-103-08957	-108.846	39.8844	1	1	1	1	1	1	1	1	3	3	3	3	3	3	3	3	3	3	3	3	3	3	3
05-103-05685	-108.846	40.1232	1	1	1	1	1	1	1	1	3	3	3	3	3	3	3	3	3	3	3	3	3	3	3
05-103-08087	-108.846	39.6895	1	1	1	1	1	1	1	1	3	3	3	3	3	3	3	3	1	1	1	1	1	3	3
05-103-05344	-108.846	40.0756	1	1	1	1	1	1	1	1	3	3	3	3	3	3	3	3	3	3	3	3	3	3	3
05-103-09030	-108.846	39.7775	1	1	1	1	1	1	1	1	3	3	3	3	3	3	3	3	3	3	3	3	3	3	3
05-103-05513	-108.846	40.1015	1	1	1	1	1	1	1	1	3	3	3	3	3	3	3	3	3	3	3	3	3	3	3
05-103-01068	-108.846	40.1049	1	1	1	1	1	1	1	1	3	1	3	3	3	3	3	3	3	3	3	3	3	3	1
05-103-06163	-108.846	40.134	0	0	0	0	0	0	0	0	2	2	0	0	0	0	0	0	0	0	0	1	1	3	3
05-103-06164	-108.846	40.13	0	0	0	0	0	0	0	0	3	3	3	3	3	3	3	3	3	3	3	3	3	3	3
05-103-09371	-108.846	39.828	1	1	1	1	1	1	1	1	3	3	3	3	3	3	3	3	3	3	3	3	3	3	3
05-103-05651	-108.846	40.1159	0	0	0	0	0	0	0	0	3	3	3	3	3	3	3	3	3	3	3	3	3	3	3
05-103-05483	-108.846	40.0977	1	1	1	1	1	1	1	1	3	3	3	3	3	3	3	3	3	3	3	3	3	3	3
05-103-08456	-108.846	39.8557	1	1	1	1	1	1	1	1	3	3	3	3	3	3	3	3	3	3	3	3	3	3	3
05-103-07346	-108.846	39.7808	1	1	1	1	1	1	1	1	3	3	3	3	3	3	3	3	3	3	3	1	3	3	3
05-103-06223	-108.846	40.1122	1	1	1	1	1	1	1	1	1	1	1	1	1	1	1	1	3	3	3	3	3	3	3
05-103-06086	-108.846	40.0905	1	1	1	1	1	1	1	1	1	3	3	0	0	0	0	0	0	0	0	0	0	0	0
05-103-06279	-108.846	40.0941	0	0	0	0	0	0	0	0	3	3	3	3	3	3	3	3	3	3	3	3	3	3	3
05-103-08252	-108.846	40.0768	1	1	1	1	1	1	1	1	3	3	3	3	3	3	3	3	3	1	1	1	1	1	1
05-103-05596	-108.845	40.1086	0	0	0	0	0	0	0	0	3	3	3	3	3	3	3	3	3	3	3	3	3	3	3
05-103-07300	-108.845	39.8155	1	1	1	1	1	1	1	1	3	3	3	3	3	3	3	3	3	3	3	3	3	3	3
05-103-08338	-108.845	39.6869	1	1	1	1	1	1	1	1	3	3	3	3	3	1	1	1	1	1	1	0	0	0	0
05-103-08088	-108.845	39.6829	1	1	1	1	1	1	1	1	3	3	3	3	3	3	3	3	3	3	3	3	3	3	3
05-103-40009	-108.845	40.0694	1	1	1	1	1	1	1	1	1	3	1	0	0	0	0	0	0	0	0	0	0	0	0
05-103-09364	-108.845	39.8419	1	1	1	1	1	1	1	1	3	3	3	3	3	3	3	3	3	3	3	3	3	3	3
05-103-09609	-108.845	39.9946	0	0	1	1	1	1	1	1	3	3	3	3	3	3	3	3	3	3	3	3	3	3	3
05-103-08200	-108.845	39.6968	1	1	1	1	1	1	1	1	3	3	3	3	3	3	1	1	1	1	1	1	1	1	0
05-103-08238	-108.844	39.7123	1	1	1	1	1	1	1	1	3	3	3	3	3	3	3	3	1	1	1	1	1	1	0
05-103-07215	-108.844	39.8351	1	1	1	1	1	1	1	1	3	3	3	3	3	3	3	3	3	3	3	3	3	3	3
05-103-11945	-108.844	40.1198	0	0	0	0	0	0	0	0	0	0	0	0	0	0	0	0	0	0	0	0	0	1	3
05-103-07546	-108.844	40.1177	1	1	1	1	1	1	1	1	3	3	3	3	3	3	3	3	3	3	3	3	3	3	3
05-103-05577	-108.844	40.1063	1	1	1	1	1	1	1	1	3	3	3	3	3	3	3	3	3	3	3	3	3	3	3
05-103-08242	-108.844	39.7181	1	1	1	1	1	1	1	1	3	3	3	3	3	3	1	1	1	1	1	1	1	1	0
05-103-09601	-108.844	39.8595	0	0	1	1	1	1	1	1	3	3	3	3	3	3	3	3	3	3	3	3	3	3	3
05-103-05994	-108.844	39.8706	1	1	1	1	1	1	1	1	3	3	3	3	3	3	3	3	3	3	3	3	3	3	3
05-103-07529	-108.844	40.1137	1	1	1	1	1	1	1	1	3	3	3	3	3	3	3	3	3	3	3	3	3	3	3
05-103-07426	-108.844	40.1249	0	0	0	0	0	0	0	0	2	2	2	2	0	0	0	2	3	3	3	3	3	3	3
05-103-07547	-108.844	40.0995	1	1	1	1	1	1	1	1	1	1	1	1	1	3	3	3	3	3	3	3	3	3	3
05-103-07421	-108.844	40.1216	0	0	0	0	0	0	0	0	3	3	3	3	3	3	3	3	3	3	3	3	3	3	3
05-103-07580	-108.844	40.1106	1	1	1	1	1	1	1	1	3	3	3	3	3	3	3	3	3	3	3	3	3	3	3
05-103-08699	-108.844	40.1285	0	0	0	0	0	0	0	0	2	0	0	0	0	0	0	0	0	0	0	0	0	0	0
05-103-09395	-108.844	39.8266	1	1	1	1	1	1	1	1	3	3	3	3	3	3	3	3	3	3	3	3	3	3	3
05-103-07598	-108.843	40.096	1	1	1	1	1	1	1	1	1	1	1	1	1	1	3	3	3	3	3	3	3	3	3
05-103-08563	-108.843	40.0892	1	1	1	1	1	1	1	1	3	3	3	3	3	3	3	3	3	3	3	3	3	3	3
05-103-05367	-108.843	40.078	1	1	1	1	1	1	1	1	3	3	1	0	0	0	0	0	0	0	0	0	0	0	0
05-103-07191	-108.843	40.0923	0	0	0	0	0	1	1	1	3	3	3	3	3	3	3	3	1	3	3	3	3	3	1
05-103-07594	-108.843	40.1031	1	1	1	1	1	1	1	1	1	1	1	3	3	3	3	3	3	3	3	3	3	3	3
05-103-08700	-108.843	40.1353	1	1	1	1	1	1	1	1	3	3	1	1	1	1	1	1	1	1	1	1	1	1	1
05-103-09765	-108.843	39.8213	0	0	0	0	1	1	1	1	3	3	3	3	3	3	3	3	3	3	3	3	3	3	3
05-103-09484	-108.843	39.8774	1	1	1	1	1	1	1	1	3	3	3	3	3	3	3	3	3	3	3	3	3	3	3
05-103-11951	-108.843	40.1056	0	0	0	0	0	0	0	0	0	0	0	0	0	0	0	0	0	0	0	0	0	1	3
05-103-09183	-108.843	40.0909	1	1	1	1	1	1	1	1	3	3	3	3	3	3	3	3	3	3	3	3	3	3	3
05-103-05467	-108.842	40.0929	1	1	1	1	1	1	1	1	3	3	3	3	3	3	3	3	3	3	3	3	3	3	3
05-103-09583	-108.842	39.9892	0	0	1	1	1	1	1	1	3	3	3	3	3	3	3	3	3	3	3	3	3	3	3
05-103-06367	-108.842	40.0756	1	1	1	1	1	1	1	1	3	3	3	3	3	3	3	3	3	0	0	0	0	0	0
05-103-09369	-108.842	39.833	1	1	1	1	1	1	1	1	3	3	3	3	3	3	3	3	3	3	3	3	3	3	3
05-103-06169	-108.842	40.1231	1	1	1	1	1	1	1	1	3	3	3	3	1	1	3	3	1	3	3	3	3	3	3
05-103-06291	-108.841	40.0941	1	1	1	1	1	1	0	0	0	0	0	0	0	0	0	2	2	2	2	2	2	0	0
05-103-06087	-108.841	40.0905	0	0	0	0	0	0	0	0	2	2	2	2	2	3	3	3	3	3	3	3	3	3	3
05-103-05568	-108.841	40.105	1	1	1	1	1	1	1	1	3	3	3	3	3	3	3	3	3	3	3	3	3	3	3
05-103-06226	-108.841	40.1122	1	1	1	1	1	1	1	1	3	3	3	3	3	3	3	3	3	3	3	3	3	3	3
05-103-06225	-108.841	40.1159	0	0	0	0	0	0	0	0	3	3	3	3	3	3	3	3	3	3	3	3	3	1	3
05-103-06224	-108.841	40.1195	0	0	0	0	0	0	0	0	3	3	3	3	3	3	3	3	3	3	3	3	3	3	3
05-103-06167	-108.841	40.1303	1	1	1	1	1	1	1	1	1	1	1	1	1	1	1	1	1	1	1	1	1	3	3
05-103-06290	-108.841	40.0977	0	0	0	0	0	0	0	0	2	2	2	2	2	2	2	3	3	3	3	3	3	3	3
05-103-06168	-108.841	40.1267	0	0	0	0	0	0	0	0	3	3	3	3	3	3	3	3	3	3	3	3	3	3	3
05-103-07126	-108.841	39.8481	1	1	1	1	1	1	1	1	3	3	3	3	3	3	3	3	3	3	3	3	3	3	3
05-103-09620	-108.841	39.8731	0	0	1	1	1	1	1	1	3	3	3	3	3	3	3	3	3	3	3	3	3	3	3
05-103-10128	-108.841	40.0004	0	0	0	0	0	0	0	0	0	0	3	3	3	3	3	3	3	3	3	3	3	3	3
05-103-05511	-108.841	40.1013	1	1	1	1	1	1	1	1	3	3	2	2	2	2	2	2	2	2	2	2	2	2	2
05-103-10126	-108.841	40.0041	0	0	0	0	0	0	0	0	0	0	3	3	3	3	3	3	3	3	3	3	3	3	3
05-103-08487	-108.841	39.8628	1	1	1	1	1	1	1	1	3	3	3	3	3	3	3	3	3	3	3	3	3	3	3
05-103-11866	-108.841	40.1088	0	0	0	0	0	0	0	0	0	0	0	0	0	0	0	0	0	0	0	0	0	3	3
05-103-40154	-108.84	40.0965	1	1	1	1	1	1	1	1	3	3	3	3	3	3	3	3	3	3	2	0	0	0	0
05-103-07026	-108.84	39.8403	1	1	1	1	1	1	1	1	3	3	3	3	3	3	3	3	3	3	3	3	3	3	3
05-103-09026	-108.839	39.9922	1	1	1	1	1	1	1	1	1	1	1	1	3	3	3	3	3	3	3	3	3	3	3
05-103-09337	-108.839	39.8532	1	1	1	1	1	1	1	1	3	3	3	3	3	3	3	3	3	3	3	3	3	3	3
05-103-07591	-108.839	40.1064	1	1	1	1	1	1	1	1	3	3	3	3	3	3	3	3	3	3	3	3	3	3	1
05-103-07573	-108.839	40.1141	1	1	1	1	1	1	1	1	3	3	3	3	3	3	3	3	3	3	3	3	3	3	3
05-103-07440	-108.839	40.0962	1	1	1	1	1	1	1	1	3	3	3	3	3	3	3	3	3	3	3	3	3	3	3
05-103-08606	-108.839	40.1286	1	1	1	1	1	1	1	1	3	3	3	3	3	3	3	3	3	3	3	3	3	3	3
05-103-07602	-108.839	40.0927	1	1	1	1	1	1	1	1	3	0	0	0	0	0	0	0	0	0	0	0	0	0	0
05-103-07274	-108.839	40.1248	1	1	1	1	1	1	1	1	3	3	3	3	3	3	3	3	3	3	3	3	3	3	3
05-103-07519	-108.839	40.1178	0	0	0	0	0	0	0	0	3	3	3	3	3	3	3	3	3	3	3	3	3	3	3
05-103-07548	-108.839	40.1033	1	1	1	1	1	1	1	1	3	3	3	3	3	3	3	3	3	3	3	3	3	3	3
05-103-07559	-108.838	40.1214	1	1	1	1	1	1	1	1	3	1	1	1	1	1	1	3	3	3	3	3	1	1	3
05-103-07596	-108.838	40.0995	1	1	1	1	1	1	1	1	3	3	1	1	0	0	0	0	0	0	0	0	0	0	0
05-103-09360	-108.838	39.8439	1	1	1	1	1	1	1	1	3	3	3	3	3	3	3	3	3	3	3	3	3	3	3
05-103-08685	-108.838	40.0898	1	1	1	1	1	1	1	1	3	3	3	3	3	3	3	3	3	3	3	3	3	3	3
05-103-09373	-108.838	39.8298	0	0	0	0	0	0	0	0	2	2	2	3	3	3	3	3	3	3	3	3	3	3	3
05-103-09610	-108.837	39.9963	0	0	1	1	1	1	1	1	3	3	3	3	3	3	3	3	3	3	3	3	3	3	3
05-103-07303	-108.837	40.0833	1	1	1	1	1	1	1	1	3	3	3	3	3	3	3	3	3	3	3	3	3	3	3
05-103-09338	-108.837	39.8658	1	1	1	1	1	1	1	1	3	3	3	3	3	3	3	3	3	3	3	3	3	3	3
05-103-07932	-108.837	40.075	1	1	1	1	1	1	1	1	3	3	3	3	3	3	3	3	3	3	3	3	3	3	3
05-103-06009	-108.837	40.09	1	1	1	1	1	1	1	1	3	3	3	3	3	3	3	3	3	3	3	3	3	3	3
05-103-07263	-108.837	40.0759	1	1	1	1	1	1	1	1	3	3	3	3	3	3	3	3	3	3	3	3	3	3	3
05-103-06203	-108.837	40.1195	0	0	0	0	0	0	0	0	3	3	3	3	3	3	3	3	3	3	3	3	3	3	3
05-103-07850	-108.837	39.7453	1	1	1	1	1	1	1	1	3	3	3	3	3	3	3	3	3	3	3	3	3	3	3
05-103-01027	-108.837	40.0941	0	0	0	0	0	0	0	0	2	2	2	2	2	2	0	0	0	0	0	0	0	0	0
05-103-01069	-108.837	40.1049	0	0	0	0	0	0	0	0	2	2	2	2	2	2	2	2	3	3	3	3	3	3	3
05-103-06206	-108.837	40.1086	1	1	1	1	1	1	1	1	3	3	3	3	3	3	3	3	3	3	3	3	3	3	3
05-103-05510	-108.837	40.1013	0	0	0	0	0	0	0	0	3	3	3	3	3	3	3	3	3	3	3	3	3	3	3
05-103-06205	-108.837	40.1122	1	1	1	1	1	1	1	1	1	1	1	1	1	1	1	1	1	3	3	3	3	3	3
05-103-06204	-108.837	40.1159	0	0	0	0	0	0	0	0	3	3	3	3	3	3	3	3	3	3	3	3	3	3	3
05-103-06175	-108.837	40.1231	0	0	0	0	0	0	0	0	2	2	2	2	2	2	3	3	3	3	3	3	3	3	3
05-103-06173	-108.836	40.1303	0	0	0	0	0	0	0	0	3	3	3	3	3	3	3	3	3	3	3	3	3	3	3
05-103-08612	-108.836	40.1273	1	1	1	1	1	1	1	1	3	3	3	1	1	1	1	1	1	1	1	1	1	1	1
05-103-07370	-108.836	39.8845	1	1	1	1	1	1	1	1	3	3	3	3	3	3	3	3	3	3	3	3	3	3	3
05-103-08912	-108.836	39.9446	1	1	1	1	1	1	1	1	3	3	3	3	3	3	1	1	1	1	1	1	1	0	0
05-103-08656	-108.836	39.9364	1	1	1	1	1	1	1	1	3	3	3	3	3	3	3	3	1	1	3	3	3	3	3
05-045-06345	-108.835	39.5193	1	1	1	1	1	1	1	1	1	3	3	3	1	1	1	1	1	1	1	1	3	3	3
05-103-06369	-108.835	40.0765	1	1	1	1	1	1	1	1	3	3	3	3	3	3	3	3	3	3	3	3	3	3	3
05-103-09358	-108.835	39.8511	1	1	1	1	1	1	1	1	3	3	3	3	3	3	3	3	3	3	3	3	3	3	3
05-103-08405	-108.835	39.9034	1	1	1	1	1	1	1	1	3	3	3	3	3	3	3	3	3	3	3	3	3	3	3
05-103-07671	-108.835	39.7333	1	1	1	1	1	1	1	1	3	3	3	1	1	1	1	1	1	1	1	3	1	0	0
05-103-08968	-108.835	40.0024	1	1	1	1	1	1	1	1	3	3	3	3	3	3	3	3	1	1	1	3	3	3	3
05-103-08114	-108.835	39.6894	1	1	1	1	1	1	1	1	1	1	1	1	3	3	3	3	3	3	3	3	3	3	3
05-103-07481	-108.835	40.1064	1	1	1	1	1	1	1	1	3	3	3	3	3	3	3	3	3	3	3	3	3	3	3
05-103-08507	-108.835	39.8555	1	1	1	1	1	1	1	1	3	3	3	3	3	3	3	3	3	3	3	3	3	3	3
05-103-08652	-108.835	39.8218	1	1	1	1	1	1	1	1	3	3	3	3	3	3	3	3	3	3	3	3	3	3	3
05-103-07555	-108.835	40.1249	1	1	1	1	1	1	1	1	3	0	0	0	0	0	0	0	0	0	0	0	0	0	0
05-103-08815	-108.835	40.0885	1	1	1	1	1	1	1	1	3	3	3	3	3	3	3	3	3	3	3	3	3	3	3
05-103-07491	-108.835	40.1215	1	1	1	1	1	1	1	1	3	1	3	3	3	3	3	3	3	3	3	3	3	3	3
05-103-07536	-108.835	40.0925	1	1	1	1	1	1	1	1	3	3	3	3	3	3	3	3	3	1	1	1	1	1	3
05-103-07561	-108.834	40.1174	1	1	1	1	1	1	1	1	3	1	1	1	1	1	1	1	1	0	0	0	0	0	0
05-103-07930	-108.834	40.0766	1	1	1	1	1	1	1	1	3	3	3	3	3	3	3	3	3	3	3	3	3	3	3
05-103-07599	-108.834	40.0961	1	1	1	1	1	1	1	1	3	3	3	3	3	3	3	3	3	3	3	3	3	3	3
05-103-07416	-108.834	40.114	0	0	0	0	1	1	1	1	3	3	3	3	3	3	3	3	3	3	3	3	3	3	3
05-103-08667	-108.834	40.1286	1	1	1	1	1	1	1	1	3	3	3	3	3	3	3	3	3	3	3	3	3	3	3
05-103-07588	-108.834	40.1105	1	1	1	1	1	1	1	1	3	3	3	3	3	3	3	3	3	3	3	3	3	1	1
05-103-07027	-108.834	39.8363	1	1	1	1	1	1	1	1	3	3	3	3	3	3	3	3	3	3	3	3	3	3	3
05-103-07466	-108.834	40.0995	1	1	1	1	1	1	1	1	3	3	3	3	3	3	3	3	3	3	3	3	1	1	3
05-103-07592	-108.834	40.103	1	1	1	1	1	1	1	1	3	3	3	3	3	3	3	3	3	3	3	3	3	1	3
05-103-08614	-108.834	39.8897	0	0	0	0	0	0	0	0	2	2	2	0	0	0	0	0	0	0	0	0	0	0	0
05-103-09383	-108.834	40.1289	1	1	1	1	1	1	1	1	3	3	3	3	3	3	3	3	3	3	3	3	3	3	3
05-103-09457	-108.833	39.8188	1	1	1	1	1	1	1	1	3	3	3	3	3	3	3	3	3	3	3	3	3	3	3
05-103-06011	-108.833	40.0902	1	1	1	1	1	1	1	1	3	3	3	3	3	3	3	3	3	3	3	3	3	3	3
05-103-08283	-108.833	39.9527	1	1	1	1	1	1	1	1	3	3	3	3	3	3	3	3	3	3	3	3	3	3	3
05-045-06217	-108.833	39.578	1	1	1	1	1	1	1	1	3	3	3	3	3	3	1	1	3	3	3	1	1	1	1
05-113-06033	-108.833	38.1204	1	1	1	1	1	1	1	1	3	3	3	3	3	3	3	3	3	3	3	3	3	3	3
05-103-09188	-108.833	40.1086	1	1	1	1	1	1	1	1	3	3	3	3	3	3	3	3	3	3	3	3	3	3	3
05-103-09372	-108.833	39.8328	1	1	1	1	1	1	1	1	3	3	3	3	3	3	3	3	3	3	3	3	3	3	3
05-103-08924	-108.833	39.9666	1	1	1	1	1	1	1	1	3	3	3	3	3	3	3	3	3	3	3	1	1	1	1
05-103-09340	-108.833	39.8575	1	1	1	1	1	1	1	1	3	3	3	3	3	3	3	3	3	3	3	3	3	3	3
05-045-06119	-108.833	39.6401	1	1	1	1	1	1	1	1	1	1	3	1	1	1	1	1	1	1	1	1	1	0	0
05-103-05683	-108.833	40.1224	1	1	1	1	1	1	1	1	3	3	3	3	3	3	3	3	3	3	3	3	3	3	3
05-103-07979	-108.832	39.7177	1	1	1	1	1	1	1	1	3	3	3	3	3	3	3	3	3	3	3	3	3	3	3
05-103-05476	-108.832	40.0953	1	1	1	1	1	1	1	1	3	3	3	3	3	3	3	3	3	3	3	3	3	3	3
05-103-05148	-108.832	39.8616	1	1	1	1	1	1	1	1	3	3	3	3	3	3	3	3	3	3	3	3	3	3	3
05-103-01035	-108.832	40.105	1	1	1	1	1	1	1	1	3	3	3	3	3	3	3	3	3	3	3	3	3	3	3
05-103-01039	-108.832	40.0974	0	0	0	0	0	0	0	0	3	3	3	3	3	3	3	3	3	3	3	3	3	3	3
05-103-01122	-108.832	40.0772	1	1	1	1	1	1	1	1	3	3	3	3	3	3	3	3	3	3	3	3	3	3	3
05-103-06208	-108.832	40.1122	0	0	0	0	0	0	0	0	0	0	0	0	0	0	0	2	2	2	2	2	2	2	0
05-103-09154	-108.832	40.1031	1	1	1	1	1	1	1	1	1	1	1	1	1	1	1	1	3	1	0	0	0	0	0
05-103-06207	-108.832	40.1195	1	1	1	1	1	1	1	1	3	3	3	3	3	3	3	3	3	3	3	3	3	3	3
05-103-11207	-108.832	40.116	0	0	0	0	0	0	0	0	0	0	0	0	0	0	0	0	0	0	3	3	3	3	3
05-103-06210	-108.832	40.1086	0	0	0	0	0	0	0	0	2	2	2	2	2	2	2	2	2	2	2	2	2	3	3
05-103-09866	-108.832	39.8401	0	0	0	0	0	0	0	0	0	3	3	3	3	3	3	1	1	1	1	1	1	0	0
05-103-01038	-108.832	40.1013	1	1	1	1	1	1	1	1	1	1	1	1	1	3	3	3	3	3	3	3	3	3	3
05-103-07132	-108.831	39.8282	1	1	1	1	1	1	1	1	3	3	3	3	3	3	3	3	3	3	3	3	3	3	3
05-103-08910	-108.831	39.8399	1	1	1	1	1	1	1	1	3	3	3	3	3	3	3	3	3	3	3	3	3	3	3
05-103-09822	-108.831	40.1308	0	0	0	0	1	1	1	1	3	3	3	3	1	1	1	1	1	1	3	3	3	3	3
05-103-08227	-108.831	39.9598	1	1	1	1	1	1	1	1	3	3	3	3	3	3	3	3	3	3	3	3	3	3	3
05-103-07121	-108.831	40.0766	0	0	0	0	0	0	0	0	2	0	0	0	0	0	0	0	0	0	0	2	3	3	3
05-103-07575	-108.831	40.0759	1	1	1	1	1	1	1	1	3	3	3	1	1	1	1	1	1	3	3	3	3	3	3
05-103-01123	-108.831	40.0747	1	1	1	1	1	1	1	1	3	3	3	3	3	3	3	3	3	3	1	1	1	1	0
05-103-09502	-108.831	40.087	1	1	1	1	1	1	1	1	3	3	3	3	3	3	3	3	3	3	3	3	3	3	3
05-103-05352	-108.831	40.0771	1	1	1	1	1	1	1	1	3	3	3	3	3	3	3	3	3	3	3	3	3	3	3
05-103-08285	-108.831	39.9423	1	1	1	1	1	1	1	1	3	3	3	3	3	3	3	3	3	3	3	3	3	3	3
05-103-07931	-108.83	40.075	1	1	1	1	1	1	1	1	3	3	3	3	3	3	3	3	3	3	3	3	3	3	3
05-103-08229	-108.83	39.9639	1	1	1	1	1	1	1	1	3	3	3	3	3	3	3	3	3	3	3	3	3	3	3
05-103-09153	-108.83	40.1014	1	1	1	1	1	1	1	1	1	1	1	1	1	3	3	0	0	0	0	0	0	0	0
05-103-06281	-108.83	40.0708	1	1	1	1	1	1	1	1	3	3	3	3	3	3	3	3	3	0	0	0	0	0	0
05-103-07326	-108.829	40.1179	1	1	1	1	1	1	1	1	3	3	3	3	3	3	3	3	3	3	3	3	3	3	3
05-103-07084	-108.829	40.1134	1	1	1	1	1	1	1	1	3	3	3	3	3	3	3	3	3	3	3	3	3	3	3
05-103-01060	-108.829	40.0929	0	0	0	0	0	0	0	0	2	2	2	2	2	2	2	2	3	3	3	3	3	3	3
05-103-09339	-108.829	39.8659	1	1	1	1	1	1	1	1	3	3	3	3	3	3	3	3	3	3	3	3	3	3	3
05-103-07589	-108.829	40.1066	1	1	1	1	1	1	1	1	1	1	3	3	3	3	3	3	3	3	3	3	3	1	3
05-103-07482	-108.829	40.1104	1	1	1	1	1	1	1	1	1	1	1	1	1	1	1	1	1	3	3	3	3	3	3
05-103-40059	-108.829	40.0701	1	1	1	1	1	1	1	1	3	3	3	3	3	3	1	1	1	0	0	0	0	0	0
05-103-05643	-108.828	40.1137	1	1	1	1	1	1	1	1	3	3	3	3	3	3	3	3	3	3	3	3	3	3	3
05-103-09359	-108.828	39.8522	1	1	1	1	1	1	1	1	3	3	3	3	3	3	3	3	3	3	3	3	3	3	3
05-103-08358	-108.828	39.6563	1	1	1	1	1	1	1	1	3	3	3	3	3	3	1	1	1	1	1	0	0	0	0
05-103-08642	-108.828	39.8916	1	1	1	1	1	1	1	1	3	3	3	1	0	0	0	0	0	0	0	0	0	0	0
05-103-07079	-108.827	40.114	1	1	1	1	1	1	1	1	3	3	3	3	3	3	3	3	3	3	3	3	3	3	3
05-103-09023	-108.827	39.9988	1	1	1	1	1	1	1	1	3	3	3	3	3	3	3	3	1	1	1	3	3	3	3
05-103-09380	-108.827	39.9485	1	1	1	1	1	1	1	1	3	3	3	3	3	3	1	1	1	1	3	3	3	3	3
05-103-09604	-108.827	39.8439	0	0	1	1	1	1	1	1	3	3	3	3	3	3	3	3	3	3	3	3	3	3	3
05-103-06212	-108.827	40.1158	1	1	1	1	1	1	1	1	0	0	0	0	0	0	0	0	0	0	0	0	2	2	2
05-103-06213	-108.827	40.1124	0	0	0	0	0	0	0	0	3	3	3	3	3	3	3	3	3	3	3	3	3	3	3
05-103-06179	-108.827	40.1231	0	0	0	0	0	0	0	0	3	3	3	3	3	3	3	3	3	3	3	3	3	3	3
05-103-01040	-108.827	40.105	1	1	1	1	1	1	1	1	3	3	3	3	3	3	3	3	3	3	3	3	3	3	3
05-103-09341	-108.827	39.859	1	1	1	1	1	1	1	1	3	3	3	3	3	3	3	3	3	3	3	3	3	3	3
05-103-06214	-108.827	40.1086	1	1	1	1	1	1	1	1	3	3	3	3	3	3	3	3	3	3	3	3	3	3	3
05-103-05482	-108.827	40.0977	0	0	0	0	0	0	0	0	3	3	3	3	3	3	3	3	3	3	3	3	3	3	3
05-103-06044	-108.827	40.1013	1	1	1	1	1	1	1	1	3	3	3	3	3	3	3	3	3	3	3	3	3	3	3
05-103-09458	-108.827	39.823	1	1	1	1	1	1	1	1	3	3	3	3	3	3	3	3	3	3	3	3	3	3	3
05-103-07147	-108.827	40.0914	1	1	1	1	1	1	1	1	3	3	3	3	3	3	3	3	3	3	3	3	3	3	3
05-103-08672	-108.827	40.0855	1	1	1	1	1	1	1	1	3	3	3	3	3	3	3	3	3	3	3	3	3	1	3
05-103-07956	-108.827	39.9084	1	1	1	1	1	1	1	1	3	3	3	3	3	3	1	3	3	3	3	3	3	3	3
05-103-09459	-108.827	39.8124	1	1	1	1	1	1	1	1	3	1	1	1	1	1	1	1	1	0	0	0	0	0	0
05-103-08228	-108.826	39.9646	1	1	1	1	1	1	1	1	3	3	3	3	3	3	3	3	3	3	3	3	3	3	3
05-103-09357	-108.826	39.8388	1	1	1	1	1	1	1	1	3	3	3	3	3	3	3	3	3	3	3	3	3	3	3
05-103-10312	-108.826	39.8387	0	0	0	0	0	0	0	0	0	0	0	0	3	3	3	3	3	3	3	3	3	3	3
05-103-09374	-108.826	39.8269	1	1	1	1	1	1	1	1	3	3	3	3	3	3	3	3	3	3	3	3	3	3	3
05-103-09148	-108.826	40.1043	1	1	1	1	1	1	1	1	3	3	3	3	3	3	3	3	3	3	3	3	3	3	3
05-103-07986	-108.826	39.6607	1	1	1	1	1	1	1	1	3	3	3	3	3	3	3	3	3	3	3	3	3	3	3
05-103-08284	-108.825	39.944	1	1	1	1	1	1	1	1	3	3	3	3	3	1	1	3	3	3	3	3	3	3	3
05-103-08509	-108.825	39.8549	1	1	1	1	1	1	1	1	3	3	3	3	3	3	3	3	3	3	3	3	3	3	3
05-103-07537	-108.825	40.0992	0	0	0	0	0	0	0	0	2	2	2	2	2	2	2	2	2	2	3	3	3	3	3
05-103-07593	-108.825	40.1029	1	1	1	1	1	1	1	1	3	3	3	3	3	3	3	3	3	3	3	3	3	1	3
05-103-06371	-108.825	40.07	0	0	0	0	0	0	0	0	2	2	2	2	3	3	3	3	3	3	3	3	3	3	3
05-103-07415	-108.825	40.1064	1	1	1	1	1	1	1	1	3	3	1	3	3	3	3	3	3	3	3	3	3	3	3
05-103-07475	-108.824	40.1103	1	1	1	1	1	1	1	1	3	3	3	3	3	3	3	3	3	3	3	3	3	3	3
05-103-07521	-108.824	40.1135	0	0	0	0	0	0	0	0	2	2	2	2	2	2	3	3	3	3	3	3	3	3	3
05-103-08786	-108.824	39.9713	1	1	1	1	1	1	1	1	3	3	3	3	1	1	1	1	1	0	0	0	0	0	0
05-103-40029	-108.824	40.0729	1	1	1	1	1	1	1	1	3	3	3	3	3	3	3	3	3	3	3	3	3	3	3
05-103-08274	-108.823	39.9527	1	1	1	1	1	1	1	1	3	3	3	3	3	1	1	1	1	1	1	1	3	3	3
05-103-08966	-108.823	40.072	1	1	1	1	1	1	1	1	3	3	3	3	3	3	3	3	3	3	3	3	3	3	3
05-103-07043	-108.823	40.0953	0	0	0	0	0	0	0	0	2	2	2	2	2	2	2	3	3	3	3	3	3	3	3
05-103-08629	-108.823	39.8618	1	1	1	1	1	1	1	1	3	3	3	3	3	3	3	3	3	3	3	3	3	3	3
05-103-05559	-108.823	40.1052	1	1	1	1	1	1	1	1	3	3	3	3	3	3	3	3	3	3	3	3	3	3	3
05-103-05494	-108.823	40.0978	0	0	0	0	0	0	0	0	3	3	3	3	3	3	3	3	3	3	3	3	3	3	3
05-103-08651	-108.822	39.8199	1	1	1	1	1	1	1	1	3	3	3	3	3	3	3	3	3	3	3	3	3	3	3
05-103-05591	-108.822	40.1086	1	1	1	1	1	1	1	1	3	1	3	3	3	3	3	3	3	3	3	3	3	3	3
05-103-07133	-108.822	39.8351	1	1	1	1	1	1	1	1	3	3	3	3	3	3	3	3	3	3	3	3	3	3	3
05-103-08506	-108.822	39.8475	1	1	1	1	1	1	1	1	3	3	3	3	3	3	3	3	3	3	3	3	3	3	3
05-103-05514	-108.822	40.1014	0	0	0	0	0	0	0	0	3	3	3	3	3	3	3	3	3	3	3	3	3	3	3
05-103-06216	-108.822	40.1122	1	1	1	1	1	1	1	1	3	0	0	0	0	0	0	0	0	0	0	0	0	0	0
05-103-08777	-108.822	39.8864	1	1	1	1	1	1	1	1	3	3	3	3	3	3	3	3	3	3	3	3	3	3	3
05-103-07442	-108.822	40.0872	1	1	1	1	1	1	1	1	3	3	3	3	3	3	3	3	3	3	3	1	1	1	1
05-103-06217	-108.822	40.1194	1	1	1	1	1	1	1	1	3	3	3	3	3	3	3	3	3	3	3	3	3	3	3
05-103-10236	-108.822	40.0674	0	0	0	0	0	0	0	0	0	0	0	3	3	3	3	3	3	3	3	3	3	3	3
05-103-07293	-108.822	40.091	1	1	1	1	1	1	1	1	3	3	3	3	3	3	3	3	3	3	3	3	3	3	3
05-103-40002	-108.822	40.0797	1	1	1	1	1	1	1	1	3	3	3	3	3	3	3	3	3	3	3	3	3	3	3
05-103-07161	-108.822	40.0799	1	1	1	1	1	1	1	1	1	1	1	1	1	1	1	1	1	1	1	1	1	3	3
05-103-07029	-108.821	39.8259	1	1	1	1	1	1	1	1	3	3	3	3	3	3	3	3	3	3	3	3	3	3	3
05-045-06436	-108.821	39.5735	1	1	1	1	1	1	1	1	3	3	3	3	3	1	1	1	1	1	1	1	3	3	3
05-103-09361	-108.82	39.8429	1	1	1	1	1	1	1	1	3	3	3	3	3	3	3	3	3	3	3	3	3	3	3
05-103-40058	-108.82	40.0703	1	1	1	1	1	1	1	1	3	3	3	3	3	3	3	3	3	3	3	3	3	3	3
05-103-07526	-108.82	40.1028	1	1	1	1	1	1	1	1	3	3	3	3	3	3	3	3	3	3	3	3	3	3	3
05-103-07289	-108.82	40.1104	0	0	0	0	0	0	0	0	2	2	2	2	2	2	2	2	2	2	3	3	3	3	3
05-103-07351	-108.82	40.1143	1	1	1	1	1	1	1	1	3	3	3	3	3	3	3	3	3	3	3	3	3	3	3
05-103-07586	-108.82	40.1071	1	1	1	1	1	1	1	1	3	3	3	3	3	3	3	3	3	3	3	3	3	3	3
05-103-07262	-108.82	40.1	1	1	1	1	1	1	1	1	3	3	3	3	3	3	3	3	3	3	3	3	3	3	3
05-103-07353	-108.82	40.1178	1	1	1	1	1	1	1	1	3	3	3	3	3	3	3	3	3	3	3	3	3	3	3
05-103-40028	-108.82	40.071	1	1	1	1	1	1	1	1	3	3	3	3	3	3	3	3	3	3	3	3	3	3	3
05-103-07962	-108.819	40.0717	1	1	1	1	1	1	1	1	3	3	3	3	3	3	3	3	3	3	3	3	3	3	3
05-103-05365	-108.819	40.0781	1	1	1	1	1	1	1	1	3	3	3	3	3	3	3	3	3	3	3	3	3	3	3
05-103-09455	-108.819	39.8166	1	1	1	1	1	1	1	1	3	3	3	3	3	3	3	3	3	3	3	3	3	3	3
05-103-05334	-108.819	40.0744	1	1	1	1	1	1	1	1	3	1	1	0	0	0	0	0	0	0	0	0	0	0	0
05-103-09440	-108.818	39.8237	1	1	1	1	1	1	1	1	3	3	3	3	3	3	3	3	3	3	3	3	3	3	3
05-103-08922	-108.818	39.9651	1	1	1	1	1	1	1	1	3	3	3	3	3	3	3	3	3	3	3	3	3	3	3
05-103-08733	-108.818	39.668	1	1	1	1	1	1	1	1	3	3	3	3	3	3	3	3	3	3	3	3	3	3	3
05-103-08615	-108.818	39.8996	1	1	1	1	1	1	1	1	3	3	3	3	0	0	0	0	0	0	0	0	0	0	0
05-103-09456	-108.818	39.8127	1	1	1	1	1	1	1	1	3	3	3	3	3	3	3	3	3	3	3	3	3	3	3
05-103-01032	-108.818	40.101	1	1	1	1	1	1	1	1	3	3	3	3	3	3	3	3	3	3	3	3	3	3	3
05-103-07138	-108.818	39.8557	1	1	1	1	1	1	1	1	3	3	3	3	3	3	3	3	3	3	3	3	3	3	3
05-103-06194	-108.818	40.1194	1	1	1	1	1	1	1	1	3	3	3	3	3	3	3	3	3	3	3	3	1	1	3
05-103-05593	-108.818	40.1088	0	0	0	0	0	0	0	0	3	3	3	3	3	3	3	3	3	3	3	3	3	3	3
05-103-06286	-108.818	40.1159	1	1	1	1	1	1	1	1	0	0	0	0	0	0	0	2	2	2	2	2	2	2	2
05-103-06293	-108.818	40.1051	0	0	0	0	0	0	0	0	3	3	3	3	3	3	3	3	3	3	3	3	3	3	3
05-103-06182	-108.818	40.1231	0	0	0	0	0	0	0	0	3	3	3	3	3	3	3	3	3	3	3	3	3	3	3
05-103-05604	-108.817	40.1122	1	1	1	1	1	1	1	1	3	1	1	1	0	0	0	0	0	0	0	0	0	0	0
05-103-40027	-108.817	40.0728	1	1	1	1	1	1	1	1	3	3	3	3	3	3	3	3	3	3	3	3	3	3	3
05-103-09377	-108.817	39.8299	1	1	1	1	1	1	1	1	3	3	3	3	3	3	3	3	3	3	3	3	3	3	3
05-103-07845	-108.817	39.8073	1	1	1	1	1	1	1	1	3	1	1	1	1	1	1	1	1	1	1	0	0	0	0
05-103-07725	-108.817	40.1275	1	1	1	1	1	1	1	1	3	3	3	3	3	3	3	3	3	3	3	3	3	3	3
05-103-40155	-108.817	40.0805	1	1	1	1	1	1	1	1	3	3	3	3	3	3	3	3	3	3	3	3	3	1	1
05-103-08081	-108.817	39.886	1	1	1	1	1	1	1	1	3	3	3	3	3	3	3	3	3	3	3	3	3	3	3
05-103-08305	-108.817	39.6546	1	1	1	1	1	1	1	1	3	3	3	3	3	3	3	3	3	3	3	3	3	3	3
05-103-09128	-108.817	39.9576	1	1	1	1	1	1	1	1	3	3	3	3	3	3	1	1	1	1	1	1	3	3	3
05-103-09342	-108.817	39.8657	1	1	1	1	1	1	1	1	3	3	3	3	3	3	3	3	3	3	3	3	3	3	3
05-103-08508	-108.817	39.8498	1	1	1	1	1	1	1	1	3	3	3	3	3	3	3	3	3	3	3	3	3	3	3
05-103-09354	-108.817	39.8395	1	1	1	1	1	1	1	1	3	3	3	3	3	3	3	3	3	3	3	3	3	3	3
05-103-07250	-108.817	40.0948	0	0	0	0	0	0	0	0	3	3	3	3	3	3	3	3	3	3	3	3	3	3	3
05-103-09199	-108.816	40.095	1	1	1	1	1	1	1	1	3	3	3	3	3	3	3	3	3	3	3	3	3	3	3
05-103-08696	-108.816	40.0914	1	1	1	1	1	1	1	1	3	3	3	3	3	3	3	3	3	3	3	3	3	3	3
05-045-05027	-108.816	39.3924	1	1	1	1	1	1	1	1	1	1	1	1	1	3	1	1	1	1	1	1	1	1	1
05-103-08930	-108.816	39.9741	1	1	1	1	1	1	1	1	3	3	3	3	3	3	3	3	3	3	3	3	3	3	3
05-103-07362	-108.816	40.099	1	1	1	1	1	1	1	1	3	3	3	3	3	3	3	3	3	3	3	3	3	3	1
05-103-07101	-108.816	40.0989	1	1	1	1	1	1	1	1	3	3	3	3	3	3	3	3	3	3	3	1	3	3	1
05-103-08562	-108.816	40.0881	1	1	1	1	1	1	1	1	3	3	3	3	3	3	3	3	3	3	3	3	3	3	3
05-103-07280	-108.816	40.0992	1	1	1	1	1	1	1	1	3	3	3	3	3	3	3	3	3	3	3	3	3	3	1
05-103-07222	-108.815	40.1138	1	1	1	1	1	1	1	1	3	3	3	1	1	1	1	1	1	1	3	3	3	3	3
05-103-07089	-108.815	40.1178	0	0	0	0	0	0	0	0	2	0	0	0	0	0	0	3	3	3	3	3	3	3	3
05-103-07033	-108.815	40.1032	1	1	1	1	1	1	1	1	3	3	3	3	3	3	3	3	3	3	3	3	3	3	1
05-103-07008	-108.815	40.0993	1	1	1	1	1	1	1	1	3	3	3	3	3	3	3	3	3	3	3	3	3	3	3
05-103-07320	-108.815	40.1109	1	1	1	1	1	1	1	1	3	3	3	3	3	3	3	3	3	3	3	3	3	3	3
05-103-07119	-108.815	39.8199	1	1	1	1	1	1	1	1	3	3	3	3	3	3	3	3	3	3	3	3	3	3	3
05-103-08737	-108.815	40.0881	1	1	1	1	1	1	1	1	3	3	3	3	3	3	3	3	3	3	3	3	3	3	3
05-103-08307	-108.814	39.6592	1	1	1	1	1	1	1	1	3	3	3	3	3	3	3	3	3	3	3	3	3	3	3
05-103-08223	-108.814	39.977	1	1	1	1	1	1	1	1	3	3	3	3	3	3	3	3	3	3	3	3	3	3	3
05-103-08485	-108.814	39.9633	1	1	1	1	1	1	1	1	3	3	3	3	3	3	3	3	3	3	3	3	3	3	3
05-103-08222	-108.814	39.9708	1	1	1	1	1	1	1	1	3	3	3	3	3	3	3	3	3	3	3	3	3	3	3
05-103-07053	-108.814	39.8629	1	1	1	1	1	1	1	1	3	3	3	3	3	3	3	3	3	3	3	3	3	3	3
05-103-07855	-108.814	39.7277	1	1	1	1	1	1	1	1	3	3	3	3	3	3	3	3	3	3	3	3	3	3	3
05-103-09355	-108.814	39.8451	1	1	1	1	1	1	1	1	3	3	3	3	3	3	3	3	3	3	3	3	3	3	3
05-103-06295	-108.813	40.1015	1	1	1	1	1	1	1	1	3	3	3	3	3	3	3	3	3	3	3	3	3	3	3
05-103-10044	-108.813	39.8368	0	0	0	0	0	0	0	0	0	3	3	3	3	3	3	3	3	3	3	3	3	3	3
05-103-07196	-108.813	40.0879	1	1	1	1	1	1	1	1	3	3	3	3	3	3	3	3	3	3	3	3	3	3	3
05-103-09375	-108.813	39.8368	1	1	1	1	1	1	1	1	3	3	3	3	3	3	3	3	3	3	3	3	3	3	3
05-103-09439	-108.813	39.826	0	0	0	0	0	0	0	0	2	2	2	3	3	3	3	3	3	3	3	3	3	3	3
05-103-05486	-108.813	40.105	0	0	0	0	0	0	0	0	2	2	2	2	2	2	2	2	2	2	2	2	3	1	1
05-103-06413	-108.813	40.105	0	0	0	0	0	0	0	0	3	3	3	3	3	3	3	3	3	3	3	3	3	3	3
05-103-01062	-108.813	40.1086	0	0	0	0	0	0	0	0	2	2	2	2	2	2	2	2	3	3	3	3	3	3	3
05-103-07447	-108.813	40.0915	1	1	1	1	1	1	1	1	3	3	3	3	3	3	3	3	3	3	3	3	3	3	3
05-103-01031	-108.813	40.1159	1	1	1	1	1	1	1	1	1	3	3	3	1	1	1	3	3	3	3	3	3	1	3
05-103-06195	-108.813	40.1195	1	1	1	1	1	1	1	1	1	3	3	3	3	3	3	3	3	3	3	1	1	1	3
05-103-09224	-108.813	39.9556	1	1	1	1	1	1	1	1	3	3	3	3	3	3	3	3	3	3	3	3	3	3	3
05-103-01030	-108.813	40.1121	1	1	1	1	1	1	1	1	1	1	1	1	1	1	1	1	1	1	1	1	1	1	3
05-103-09454	-108.812	39.8138	1	1	1	1	1	1	1	1	3	3	3	3	3	3	3	3	3	3	3	3	3	3	3
05-103-09353	-108.812	39.849	1	1	1	1	1	1	1	1	3	3	3	3	3	3	3	3	3	3	3	3	3	3	3
05-103-07549	-108.812	39.6612	1	1	1	1	1	1	1	1	3	3	3	3	3	3	3	3	2	2	0	0	0	0	0
05-103-09099	-108.812	40.0984	1	1	1	1	1	1	1	1	3	3	3	3	3	3	3	3	3	3	3	3	3	3	3
05-103-09344	-108.811	39.8567	1	1	1	1	1	1	1	1	3	3	3	3	3	3	3	3	3	3	3	3	3	3	3
05-103-08118	-108.811	40.0784	1	1	1	1	1	1	1	1	3	3	3	3	3	3	3	3	3	3	3	3	3	3	3
05-103-07242	-108.811	40.0989	0	0	0	0	0	0	0	0	3	3	3	3	3	3	3	3	3	3	3	3	3	3	3
05-077-09755	-108.811	39.3599	0	0	0	0	0	0	0	0	0	0	0	0	0	0	0	0	0	0	1	3	3	3	3
05-103-06387	-108.811	40.1139	0	0	0	0	0	0	0	0	0	0	0	0	0	0	0	0	0	3	3	3	3	3	3
05-103-07114	-108.811	40.1174	1	1	1	1	1	1	1	1	1	1	1	1	1	1	3	3	3	3	3	3	3	3	3
05-103-07267	-108.81	40.1105	1	1	1	1	1	1	1	1	3	3	3	3	3	3	3	3	3	3	3	3	3	3	3
05-103-08617	-108.81	39.9067	1	1	1	1	1	1	1	1	3	3	3	1	0	0	0	0	0	0	0	0	0	0	0
05-103-05433	-108.81	40.0858	1	1	1	1	1	1	1	1	3	3	3	3	3	3	3	3	3	1	0	0	0	0	0
05-103-09603	-108.81	39.8527	0	0	1	1	1	1	1	1	3	3	3	3	3	3	3	3	3	3	3	3	3	3	3
05-103-08414	-108.81	39.6846	1	1	1	1	1	1	1	1	3	3	3	3	3	3	3	3	3	3	3	1	1	3	3
05-103-05989	-108.809	39.9532	1	1	1	1	1	1	1	1	3	1	1	1	0	0	0	0	0	0	0	0	0	0	0
05-103-09376	-108.809	39.8351	1	1	1	1	1	1	1	1	3	3	3	3	3	3	3	3	3	3	3	3	3	3	3
05-103-06198	-108.808	40.1124	1	1	1	1	1	1	1	1	3	3	3	3	3	1	1	1	3	3	3	3	3	3	3
05-103-01009	-108.808	40.099	0	0	0	0	0	0	0	0	2	2	2	2	2	2	2	3	3	3	3	3	3	3	3
05-103-06199	-108.808	40.1159	1	1	1	1	1	1	1	1	1	1	3	3	1	1	1	1	3	3	3	3	3	3	3
05-103-07184	-108.808	40.0685	0	0	0	0	0	0	0	0	2	2	2	2	3	3	3	3	3	3	3	3	3	3	3
05-103-01037	-108.808	40.105	1	1	1	1	1	1	1	1	3	3	3	3	3	3	3	3	3	3	3	3	1	1	3
05-103-08486	-108.808	39.9636	1	1	1	1	1	1	1	1	3	3	3	3	3	3	3	3	3	3	3	3	3	3	3
05-103-05091	-108.808	39.8222	1	1	1	1	1	1	1	1	3	3	3	3	3	3	3	3	3	3	3	3	3	3	3
05-103-06197	-108.808	40.1085	0	0	0	0	0	0	0	0	0	2	2	0	0	0	0	0	0	0	0	0	0	0	0
05-103-05113	-108.808	39.8398	1	1	1	1	1	1	1	1	3	3	3	3	3	3	3	3	3	3	3	3	3	3	3
05-103-01033	-108.808	40.1014	1	1	1	1	1	1	1	1	3	1	3	1	1	1	1	1	1	1	1	1	1	1	1
05-103-08649	-108.808	39.8487	1	1	1	1	1	1	1	1	3	3	3	3	3	3	3	3	3	3	3	3	3	3	3
05-103-09343	-108.808	39.8623	1	1	1	1	1	1	1	1	3	3	3	3	3	3	3	3	3	3	3	3	3	3	3
05-103-10164	-108.808	39.6774	0	0	0	0	0	0	0	0	0	0	3	3	3	3	3	3	3	3	3	3	3	3	3
05-103-09329	-108.808	39.8174	1	1	1	1	1	1	1	1	3	3	3	3	3	3	3	3	3	3	3	3	3	3	3
05-045-06019	-108.808	39.625	1	1	1	1	1	1	1	1	3	3	3	3	3	3	3	3	3	3	3	1	3	3	3
05-103-07149	-108.807	40.1075	1	1	1	1	1	1	1	1	3	3	3	3	3	3	3	3	3	3	3	3	3	3	3
05-103-07148	-108.807	40.0916	1	1	1	1	1	1	1	1	3	3	3	3	3	3	3	3	3	3	3	1	1	1	1
05-103-08535	-108.807	40.0936	0	0	0	0	0	0	0	0	3	3	3	3	3	3	3	3	3	3	3	3	3	3	3
05-103-10134	-108.807	39.6629	0	0	0	0	0	0	0	0	0	0	3	3	3	3	3	3	3	3	3	3	3	3	3
05-103-07895	-108.807	39.7334	1	1	1	1	1	1	1	1	3	3	3	3	3	3	3	3	3	3	3	3	3	3	3
05-045-06082	-108.807	39.6486	1	1	1	1	1	1	1	1	3	3	3	3	3	3	3	3	3	3	3	3	3	3	3
05-103-07655	-108.807	39.8264	1	1	1	1	1	1	1	1	3	3	3	3	3	3	3	3	3	3	3	3	3	3	3
05-103-08306	-108.807	39.6533	1	1	1	1	1	1	1	1	3	3	3	3	3	3	3	3	3	3	3	3	3	3	3
05-103-10135	-108.807	39.6697	0	0	0	0	0	0	0	0	0	0	3	3	3	3	3	3	3	3	3	3	3	3	3
05-103-09523	-108.807	39.8138	0	1	1	1	1	1	1	1	3	3	3	3	3	3	3	3	3	3	3	3	3	3	3
05-103-07782	-108.807	39.8783	1	1	1	1	1	1	1	1	3	3	3	3	3	3	3	3	3	3	3	3	3	3	3
05-103-08643	-108.806	39.8987	1	1	1	1	1	1	1	1	1	1	1	3	1	1	1	1	1	1	1	1	0	0	0
05-103-05377	-108.806	40.0782	1	1	1	1	1	1	1	1	3	3	3	3	3	3	3	3	3	3	3	3	3	3	3
05-103-07123	-108.806	40.1069	1	1	1	1	1	1	1	1	3	3	3	3	3	3	3	3	3	3	3	3	3	3	3
05-103-08683	-108.806	40.1178	1	1	1	1	1	1	1	1	1	1	1	1	1	1	1	1	3	3	3	3	3	3	3
05-103-07245	-108.806	40.1029	1	1	1	1	1	1	1	1	3	1	1	1	1	1	1	1	1	1	1	1	3	3	3
05-103-07024	-108.806	40.1104	0	0	0	0	0	0	0	0	0	0	0	0	0	0	0	0	2	2	2	2	2	2	2
05-103-07083	-108.806	40.114	1	1	1	1	1	1	1	1	3	3	3	3	3	3	3	3	3	3	3	3	3	3	3
05-103-08231	-108.806	39.9786	1	1	1	1	1	1	1	1	3	3	3	3	3	3	3	3	3	3	3	3	3	3	3
05-103-08659	-108.805	39.9506	1	1	1	1	1	1	1	1	3	3	3	3	3	3	3	3	3	3	3	3	3	3	3
05-045-06294	-108.805	39.6083	1	1	1	1	1	1	1	1	3	3	3	3	3	3	3	3	3	3	3	1	3	3	3
05-103-07059	-108.805	39.856	1	1	1	1	1	1	1	1	3	3	3	3	3	3	3	3	3	3	3	3	3	3	3
05-103-07783	-108.805	39.8719	1	1	1	1	1	1	1	1	3	3	3	3	3	3	3	3	3	3	3	3	3	3	3
05-103-07778	-108.805	39.8874	1	1	1	1	1	1	1	1	3	3	3	3	3	3	3	3	3	3	3	1	1	1	1
05-103-08012	-108.805	39.7281	1	1	1	1	1	1	1	1	3	3	3	3	3	3	3	3	3	3	3	3	3	3	3
05-103-08646	-108.805	39.8318	1	1	1	1	1	1	1	1	3	3	3	3	3	3	3	3	3	3	3	3	3	3	3
05-103-10147	-108.805	39.681	0	0	0	0	0	0	0	0	0	0	3	3	3	3	3	3	3	3	3	3	3	3	3
05-103-07631	-108.805	39.6664	1	1	1	1	1	1	1	1	3	3	3	3	3	3	3	3	3	3	3	3	3	3	3
05-103-07972	-108.804	39.6751	1	1	1	1	1	1	1	1	3	3	3	3	3	3	3	3	3	3	3	3	3	3	3
05-103-07964	-108.804	39.6589	1	1	1	1	1	1	1	1	3	3	3	3	3	3	3	3	3	3	3	3	3	3	3
05-103-09291	-108.804	39.8183	1	1	1	1	1	1	1	1	3	3	3	3	3	3	3	3	3	3	3	3	3	3	3
05-103-09290	-108.804	39.8294	1	1	1	1	1	1	1	1	3	3	3	3	3	3	3	3	3	3	3	3	3	3	3
05-103-09521	-108.804	39.8236	0	1	1	1	1	1	1	1	3	3	3	3	3	3	3	3	3	3	3	3	3	3	3
05-103-06200	-108.804	40.1159	1	1	1	1	1	1	1	1	1	1	1	3	3	3	3	3	3	3	3	3	3	3	3
05-103-06201	-108.804	40.1123	1	1	1	1	1	1	1	1	3	0	0	0	0	0	0	0	0	2	2	2	0	2	2
05-103-09102	-108.804	40.1101	1	1	1	1	1	1	1	1	3	3	3	3	3	3	3	3	3	3	3	3	3	3	3
05-103-09356	-108.804	39.8451	1	1	1	1	1	1	1	1	3	3	3	3	3	3	3	3	3	3	3	3	3	3	3
05-103-07134	-108.803	39.8653	1	1	1	1	1	1	1	1	3	3	3	3	3	3	3	3	3	3	3	3	3	3	3
05-103-06202	-108.803	40.1087	1	1	1	1	1	1	1	1	3	1	1	1	1	1	1	1	1	1	1	1	1	1	1
05-103-07343	-108.803	40.0915	1	1	1	1	1	1	1	1	3	3	3	3	3	3	3	3	3	3	3	3	3	3	3
05-103-09538	-108.803	39.9704	0	1	1	1	1	1	1	1	1	1	1	3	1	1	1	1	1	1	1	1	0	0	0
05-103-07057	-108.803	40.0945	1	1	1	1	1	1	1	1	3	3	3	3	3	3	3	3	3	3	3	3	3	3	3
05-103-01025	-108.803	40.1049	1	1	1	1	1	1	1	1	3	1	0	0	0	0	0	0	0	0	0	0	0	0	0
05-103-08921	-108.803	39.9574	1	1	1	1	1	1	1	1	3	3	3	3	3	3	3	3	3	3	3	3	3	3	3
05-103-06414	-108.803	40.0987	0	0	0	0	0	0	0	0	3	3	3	3	3	3	3	3	3	3	3	3	3	3	3
05-103-07049	-108.803	40.068	1	1	1	1	1	1	1	1	3	3	3	3	3	3	3	3	3	3	3	3	3	3	3
05-103-08793	-108.803	40.0916	1	1	1	1	1	1	1	1	3	3	3	3	3	3	3	3	3	3	3	3	3	3	3
05-045-06162	-108.802	39.5702	1	1	1	1	1	1	1	1	3	3	3	1	1	1	1	1	1	1	1	1	3	1	1
05-103-09345	-108.802	39.8601	1	1	1	1	1	1	1	1	3	3	3	3	3	3	3	3	3	3	3	3	3	3	3
05-103-09118	-108.802	40.1088	1	1	1	1	1	1	1	1	3	3	3	3	3	3	3	3	3	3	3	3	3	3	3
05-103-07078	-108.802	40.1032	1	1	1	1	1	1	1	1	3	3	3	3	3	3	3	3	3	3	3	3	3	3	3
05-103-09165	-108.801	40.1014	1	1	1	1	1	1	1	1	3	3	3	3	3	3	3	3	3	3	3	3	3	3	3
05-103-07177	-108.801	40.1175	0	0	0	0	0	0	0	0	2	2	2	2	2	2	2	2	3	3	3	3	3	3	3
05-103-09346	-108.801	39.8533	1	1	1	1	1	1	1	1	3	3	3	3	3	3	3	3	3	3	3	3	3	3	3
05-103-07110	-108.801	40.1143	1	1	1	1	1	1	1	1	3	3	3	3	3	3	3	3	3	3	1	1	3	3	3
05-103-07683	-108.801	39.6617	1	1	1	1	1	1	1	1	1	3	3	3	3	3	3	3	3	3	3	3	3	3	3
05-103-05579	-108.801	40.1067	1	1	1	1	1	1	1	1	3	3	3	3	3	3	3	3	3	3	3	3	3	1	1
05-103-07159	-108.801	40.1102	0	0	0	0	0	0	0	0	3	3	3	3	3	3	3	3	3	3	3	3	3	3	3
05-103-09325	-108.8	39.8192	1	1	1	1	1	1	1	1	3	3	3	3	3	3	3	3	3	3	3	3	3	3	3
05-103-10151	-108.8	39.6852	0	0	0	0	0	0	0	0	0	0	3	3	3	3	3	3	3	3	3	3	3	3	3
05-103-09378	-108.8	39.8378	1	1	1	1	1	1	1	1	3	3	3	3	3	3	3	3	3	3	3	3	3	3	3
05-103-08594	-108.8	40.0916	1	1	1	1	1	1	1	1	3	3	3	3	3	3	3	3	3	3	3	3	3	3	3
05-103-09306	-108.8	39.8245	1	1	1	1	1	1	1	1	3	3	3	3	3	3	3	3	3	3	3	3	3	3	3
05-103-08778	-108.799	39.9015	1	1	1	1	1	1	1	1	3	3	3	3	3	3	3	3	3	3	3	3	3	3	3
05-103-07780	-108.799	39.8937	1	1	1	1	1	1	1	1	3	3	3	3	3	3	3	3	3	3	3	3	3	3	3
05-103-08694	-108.799	40.0916	1	1	1	1	1	1	1	1	3	3	3	3	3	3	3	3	3	3	3	3	3	3	3
05-103-07279	-108.799	40.0947	1	1	1	1	1	1	1	1	3	3	3	3	3	3	3	3	3	3	3	3	3	3	3
05-103-06299	-108.799	40.1013	1	1	1	1	1	1	1	1	1	3	1	1	1	1	1	1	1	1	1	1	1	3	1
05-103-07389	-108.799	39.8691	1	1	1	1	1	1	1	1	3	3	3	3	3	3	3	3	3	3	3	3	3	3	3
05-103-06186	-108.799	40.112	1	1	1	1	1	1	1	1	3	3	3	3	3	3	3	3	3	3	3	3	1	3	3
05-103-05107	-108.799	39.8331	1	1	1	1	1	1	1	1	3	3	3	3	1	1	1	1	0	0	0	0	0	0	0
05-103-07901	-108.799	40.0796	1	1	1	1	1	1	1	1	3	3	3	3	3	3	3	3	3	3	3	3	3	3	3
05-103-06187	-108.799	40.1087	1	1	1	1	1	1	1	1	3	3	3	3	3	3	3	3	3	3	3	3	1	3	3
05-103-06298	-108.799	40.1051	1	1	1	1	1	1	1	1	1	3	3	1	1	1	1	1	3	3	3	3	3	3	3
05-103-10045	-108.799	39.7221	0	0	0	0	0	0	0	0	0	3	3	3	3	3	3	3	3	3	3	3	3	3	3
05-103-08406	-108.799	39.9796	1	1	1	1	1	1	1	1	3	3	3	3	3	3	3	3	3	3	3	3	3	3	3
05-103-07106	-108.799	40.0979	1	1	1	1	1	1	1	1	3	3	3	3	3	3	3	3	3	3	1	3	3	3	3
05-103-09729	-108.799	39.7218	0	0	0	1	1	1	1	1	3	3	3	3	3	3	3	3	1	1	1	1	1	0	0
05-103-05018	-108.798	39.7309	1	1	1	1	1	1	1	1	3	3	3	1	1	1	1	1	1	1	3	3	3	3	3
05-103-10186	-108.798	39.675	0	0	0	0	0	0	0	0	0	0	3	3	3	3	3	3	3	3	3	3	3	3	3
05-103-09347	-108.798	39.8648	1	1	1	1	1	1	1	1	3	3	3	3	3	3	3	3	3	3	3	3	3	3	3
05-103-08743	-108.798	39.9581	1	1	1	1	1	1	1	1	3	3	3	3	3	3	3	3	3	3	3	3	3	3	3
05-045-06401	-108.798	39.3851	1	1	1	1	1	1	1	1	1	1	1	1	1	3	1	1	1	1	1	1	1	1	1
05-103-08958	-108.798	39.9811	1	1	1	1	1	1	1	1	3	3	3	3	1	0	0	0	0	0	0	0	0	0	0
05-103-07212	-108.797	39.8552	1	1	1	1	1	1	1	1	3	3	3	3	3	3	3	3	3	3	3	3	3	3	3
05-103-08744	-108.797	39.9657	1	1	1	1	1	1	1	1	3	3	3	3	3	3	3	3	3	3	3	3	0	0	0
05-103-01012	-108.797	39.8411	1	1	1	1	1	1	1	1	3	3	3	3	3	3	3	3	3	3	3	3	3	3	3
05-103-08719	-108.797	39.9857	1	1	1	1	1	1	1	1	3	3	3	3	3	3	3	3	3	3	3	3	3	3	3
05-103-05019	-108.797	39.7311	1	1	1	1	1	1	1	1	3	3	3	3	3	3	3	1	1	3	3	3	3	3	3
05-103-10146	-108.797	39.6905	0	0	0	0	0	0	0	0	0	0	0	1	3	3	3	3	3	3	3	3	3	3	3
05-103-08557	-108.797	40.0034	1	1	1	1	1	1	1	1	3	3	3	3	3	3	3	3	3	3	3	3	3	3	3
05-103-07066	-108.797	39.8476	1	1	1	1	1	1	1	1	3	3	3	3	3	3	3	3	3	3	3	3	3	3	3
05-103-07981	-108.796	39.6975	1	1	1	1	1	1	1	1	3	3	3	3	3	3	3	3	3	3	3	3	1	3	1
05-103-07270	-108.796	40.1142	0	0	0	0	0	0	0	0	3	3	3	3	3	3	3	3	3	3	3	3	3	3	3
05-103-07173	-108.796	40.1105	1	1	1	1	1	1	1	1	3	3	3	3	3	3	3	3	3	3	3	3	3	3	3
05-103-07093	-108.796	40.1069	1	1	1	1	1	1	1	1	3	3	3	3	3	3	3	3	3	3	3	3	3	3	3
05-103-06302	-108.796	40.099	1	1	1	1	1	1	1	1	3	3	3	3	3	1	1	1	1	1	1	3	1	3	3
05-103-07099	-108.796	40.1033	0	0	0	0	0	0	0	0	3	3	3	3	3	3	3	3	3	3	3	3	3	3	3
05-103-07673	-108.796	39.6697	1	1	1	1	1	1	1	1	3	3	3	3	3	3	3	3	3	3	3	3	3	3	3
05-103-08198	-108.796	39.7245	1	1	1	1	1	1	1	1	3	3	3	3	3	3	3	3	3	3	3	3	3	3	3
05-103-40038	-108.796	40.0718	1	1	1	1	1	1	1	0	0	2	0	0	0	0	0	0	0	0	0	0	0	0	0
05-103-10037	-108.795	39.7312	0	0	0	0	0	0	0	0	0	3	3	3	3	3	3	3	3	3	3	3	3	3	3
05-103-07060	-108.795	39.8605	1	1	1	1	1	1	1	1	3	3	3	3	3	3	3	3	3	3	3	3	3	3	3
05-103-07672	-108.795	39.6762	1	1	1	1	1	1	1	1	3	3	3	3	3	3	3	3	3	3	3	1	1	1	1
05-103-06001	-108.795	39.8214	1	1	1	1	1	1	1	1	3	3	3	3	3	3	3	3	3	3	3	3	3	3	3
05-103-09522	-108.795	39.8173	0	1	1	1	1	1	1	1	3	3	3	3	3	3	3	3	3	3	3	3	3	3	3
05-103-09702	-108.795	39.8724	0	0	0	0	1	1	1	1	3	3	3	3	3	3	3	3	3	3	3	3	3	3	3
05-103-07768	-108.795	40.0793	1	1	1	1	1	1	1	1	3	3	3	3	3	3	3	3	3	3	3	3	1	1	1
05-103-07889	-108.795	39.6809	1	1	1	1	1	1	1	1	3	3	3	3	3	3	3	3	3	3	3	3	3	3	1
05-103-08738	-108.794	40.0937	1	1	1	1	1	1	1	1	3	3	3	3	3	3	3	3	3	3	3	3	3	3	3
05-103-09307	-108.794	39.8295	1	1	1	1	1	1	1	1	3	3	3	3	3	3	3	3	3	3	3	3	3	3	3
05-045-06168	-108.794	39.6415	1	1	1	1	1	1	1	1	3	3	3	3	3	3	3	3	3	3	3	3	1	1	1
05-081-07450	-108.794	40.9332	0	0	0	0	0	0	0	0	0	0	0	0	0	0	0	0	0	1	3	3	3	3	3
05-103-08917	-108.794	39.9044	1	1	1	1	1	1	1	1	1	1	3	3	3	3	3	1	1	1	1	1	1	1	1
05-103-09483	-108.794	40.0902	1	1	1	1	1	1	1	1	3	3	1	1	1	0	0	0	0	0	0	0	0	0	0
05-103-01064	-108.794	40.1085	1	1	1	1	1	1	1	1	1	1	3	3	3	3	3	3	3	3	1	1	0	0	0
05-103-05301	-108.794	40.0687	1	1	1	1	1	1	1	1	3	3	3	3	3	3	3	3	3	3	3	3	3	3	3
05-103-07488	-108.794	40.1195	1	1	1	1	1	1	1	1	1	1	1	1	1	1	1	1	1	1	1	1	1	3	3
05-103-06301	-108.794	40.1014	1	1	1	1	1	1	1	1	1	1	3	3	3	3	3	3	3	3	3	3	3	1	3
05-103-09350	-108.794	39.8521	1	1	1	1	1	1	1	1	3	3	3	3	3	3	3	3	3	3	3	3	3	3	3
05-103-08482	-108.794	40.1235	1	1	1	1	1	1	1	1	3	3	3	3	3	3	3	3	3	3	3	3	3	3	3
05-103-07781	-108.793	39.8869	1	1	1	1	1	1	1	1	1	3	3	3	1	0	0	0	0	0	0	0	0	0	0
05-103-09198	-108.793	40.0903	1	1	1	1	1	1	1	1	3	3	3	3	3	3	3	3	3	3	3	3	3	3	3
05-103-09488	-108.793	40.0983	1	1	1	1	1	1	1	1	3	3	3	3	3	3	3	3	3	3	3	3	3	3	3
05-045-05018	-108.793	39.3779	1	1	1	1	1	1	1	1	1	1	1	1	1	3	1	1	1	1	1	1	1	1	1
05-103-09352	-108.793	39.8399	1	1	1	1	1	1	1	1	3	3	3	3	3	3	3	3	3	3	3	3	3	3	3
05-103-09206	-108.793	40.0903	1	1	1	1	1	1	1	1	3	3	3	3	3	3	3	3	3	3	3	3	3	3	3
05-103-09205	-108.792	40.0903	1	1	1	1	1	1	1	1	3	3	3	3	3	3	3	3	3	3	3	3	3	3	3
05-103-08326	-108.792	39.9739	1	1	1	1	1	1	1	1	3	3	3	3	3	3	3	3	3	3	3	3	3	3	3
05-103-09351	-108.792	39.8491	1	1	1	1	1	1	1	1	3	3	3	3	3	3	3	3	3	3	3	3	3	3	3
05-103-07165	-108.792	40.1066	0	0	0	0	0	0	0	0	2	2	2	2	2	2	2	2	3	3	3	3	3	3	3
05-103-07155	-108.792	40.1101	0	0	0	0	0	0	0	0	3	3	3	3	3	3	3	3	3	3	3	3	3	3	3
05-103-07227	-108.792	40.0998	1	1	1	1	1	1	1	1	3	3	3	3	3	3	3	3	3	3	3	3	3	3	3
05-103-07072	-108.791	40.1031	0	0	0	0	0	0	0	0	3	3	3	3	3	3	3	3	3	3	3	3	3	3	3
05-103-10150	-108.791	39.6913	0	0	0	0	0	0	0	0	0	0	3	3	3	3	3	3	3	3	3	3	3	3	3
05-103-05993	-108.791	39.8734	1	1	1	1	1	1	1	1	1	3	3	3	3	3	1	3	3	1	0	0	0	0	0
05-103-09528	-108.791	39.8257	0	1	1	1	1	1	1	1	3	3	3	3	3	3	3	3	3	3	3	3	3	3	3
05-103-40012	-108.791	40.0692	1	1	1	1	1	1	1	1	3	3	3	3	3	3	0	0	0	0	0	0	0	0	0
05-103-09442	-108.791	39.8326	1	1	1	1	1	1	1	1	3	3	3	3	3	3	3	3	3	3	3	3	3	3	3
05-103-07980	-108.791	39.717	1	1	1	1	1	1	1	1	3	3	3	3	3	3	3	3	3	3	3	1	1	1	1
05-103-08309	-108.79	39.6747	1	1	1	1	1	1	1	1	3	3	3	3	3	3	3	3	3	3	3	3	3	1	1
05-103-40013	-108.79	40.0697	1	1	1	1	1	1	1	1	3	3	3	3	3	3	0	0	0	0	0	0	0	0	0
05-103-10202	-108.79	39.6803	0	0	0	0	0	0	0	0	0	0	0	3	3	3	3	3	3	3	3	3	3	3	3
05-103-09327	-108.79	39.8151	1	1	1	1	1	1	1	1	3	3	3	3	3	3	3	3	3	3	3	3	3	3	3
05-103-07061	-108.79	39.8537	1	1	1	1	1	1	1	1	3	3	3	3	3	3	3	3	3	3	3	3	3	3	3
05-103-08736	-108.79	40.0916	1	1	1	1	1	1	1	1	3	3	3	3	3	3	3	3	3	3	1	1	1	0	0
05-103-08308	-108.79	39.6665	1	1	1	1	1	1	1	1	3	3	3	3	3	3	3	3	3	3	3	3	3	3	3
05-103-07109	-108.789	40.1157	1	1	1	1	1	1	1	1	3	3	3	3	3	3	3	3	3	3	3	3	3	3	3
05-103-09348	-108.789	39.8599	1	1	1	1	1	1	1	1	3	3	3	3	3	3	3	3	3	3	3	3	3	3	3
05-103-07612	-108.789	40.1232	0	0	0	0	0	0	0	0	2	2	2	2	2	2	3	3	3	3	3	3	3	1	1
05-045-06335	-108.789	39.6243	1	1	1	1	1	1	1	1	3	3	3	3	3	3	3	3	3	3	3	3	3	3	3
05-103-09328	-108.789	39.8217	1	1	1	1	1	1	1	1	3	3	3	3	3	3	3	3	3	3	3	3	3	3	3
05-103-08336	-108.789	39.9784	1	1	1	1	1	1	1	1	3	3	3	3	3	3	3	3	3	3	3	3	3	3	3
05-103-05098	-108.789	39.8291	1	1	1	1	1	1	1	1	3	3	3	3	3	3	3	3	3	3	3	1	1	1	0
05-103-05238	-108.788	39.9591	1	1	1	1	1	1	1	1	3	1	1	1	0	0	0	0	0	0	0	0	0	0	0
05-103-09650	-108.788	39.7248	0	0	1	1	1	1	1	1	3	3	3	3	3	3	3	3	3	3	3	3	3	3	3
05-103-08536	-108.788	40.0953	1	1	1	1	1	1	1	1	3	3	3	3	3	3	3	3	3	3	1	1	1	0	0
05-103-09485	-108.788	40.0961	1	1	1	1	1	1	1	1	3	3	3	3	3	3	3	3	3	3	1	1	1	0	0
05-083-06522	-108.788	37.3736	1	1	1	1	1	1	1	1	3	3	3	3	3	3	3	3	3	3	3	3	3	1	1
05-103-07135	-108.788	39.8654	1	1	1	1	1	1	1	1	3	3	3	3	3	3	3	3	3	3	3	3	3	3	3
05-103-09437	-108.788	39.8385	1	1	1	1	1	1	1	1	3	3	3	3	3	3	3	3	3	3	3	3	3	3	3
05-103-08653	-108.788	39.9095	1	1	1	1	1	1	1	1	1	3	3	3	3	3	3	3	3	3	3	3	3	3	3
05-103-09166	-108.788	40.1007	1	1	1	1	1	1	1	1	3	3	3	3	3	3	3	3	3	1	1	1	1	1	3
05-083-06256	-108.788	37.3647	1	1	1	1	1	1	1	1	3	3	3	3	3	3	3	3	3	3	3	3	3	1	1
05-103-08335	-108.787	39.9711	1	1	1	1	1	1	1	1	3	3	3	3	3	3	3	3	3	3	3	3	3	3	3
05-103-07558	-108.787	39.8781	1	1	1	1	1	1	1	1	3	3	3	3	3	3	3	3	3	3	3	3	3	3	3
05-103-08819	-108.787	40.1066	0	0	0	0	0	0	0	0	3	3	3	3	3	3	3	3	3	3	3	3	3	3	3
05-103-08898	-108.787	39.9644	1	1	1	1	1	1	1	1	3	3	3	3	3	3	3	3	3	3	3	3	3	3	3
05-103-09476	-108.786	40.0947	1	1	1	1	1	1	1	1	3	3	3	3	3	3	3	3	3	3	1	1	1	0	0
05-103-09163	-108.786	40.1038	1	1	1	1	1	1	1	1	3	3	3	3	3	3	3	3	3	3	1	1	1	1	3
05-103-10166	-108.786	39.6761	0	0	0	0	0	0	0	0	0	0	0	3	3	3	3	3	3	3	3	3	3	3	3
05-103-09436	-108.786	39.8575	1	1	1	1	1	1	1	1	3	3	3	3	3	3	3	3	3	3	3	3	3	3	3
05-103-09441	-108.786	39.8349	1	1	1	1	1	1	1	1	3	3	3	3	3	3	3	3	3	3	3	3	3	3	3
05-103-07213	-108.786	39.8508	1	1	1	1	1	1	1	1	3	3	3	3	3	3	3	3	3	3	3	3	3	3	3
05-103-09540	-108.786	39.949	0	1	1	1	1	1	1	1	1	1	1	3	1	1	1	1	1	1	1	1	0	0	0
05-103-09651	-108.786	39.7303	0	0	1	1	1	1	1	1	3	3	3	3	3	3	3	3	3	3	3	3	3	3	3
05-103-09308	-108.785	39.8243	1	1	1	1	1	1	1	1	3	3	3	3	3	3	3	3	3	3	3	3	3	3	3
05-045-06117	-108.785	39.6165	1	1	1	1	1	1	1	1	3	3	3	3	3	3	3	3	3	1	1	1	1	1	1
05-103-07657	-108.785	40.1127	0	0	0	0	0	0	0	0	2	2	2	2	2	2	3	3	1	1	3	3	3	3	3
05-103-08810	-108.785	40.0871	1	1	1	1	1	1	1	1	3	3	3	3	3	3	1	3	3	3	3	3	3	3	3
05-103-06002	-108.785	39.8184	1	1	1	1	1	1	1	1	3	3	3	3	3	3	3	3	3	3	3	3	3	3	3
05-103-08703	-108.785	40.0909	1	1	1	1	1	1	1	1	3	3	3	3	3	3	3	3	3	3	1	1	1	0	0
05-103-07618	-108.784	40.1224	1	1	1	1	1	1	1	1	3	3	3	3	3	3	3	3	3	3	3	3	3	3	3
05-103-07498	-108.784	40.1159	1	1	1	1	1	1	1	1	3	3	3	3	3	3	3	3	3	3	3	3	3	3	3
05-103-40011	-108.784	40.0699	1	1	1	1	1	1	1	1	3	3	3	3	3	3	1	1	3	3	1	1	0	0	0
05-103-07127	-108.784	39.8444	1	1	1	1	1	1	1	1	3	3	3	3	3	3	3	3	3	3	3	3	3	3	3
05-103-09349	-108.784	39.8619	1	1	1	1	1	1	1	1	3	3	3	3	3	3	3	3	3	3	3	3	3	3	3
05-103-08172	-108.783	40.0793	1	1	1	1	1	1	1	1	3	3	3	3	3	3	3	3	3	3	3	3	3	1	0
05-083-06536	-108.783	37.354	1	0	0	0	0	0	0	0	2	2	2	2	2	2	2	2	2	2	2	2	2	0	0
05-103-08702	-108.783	39.7159	1	1	1	1	1	1	1	1	3	3	3	3	3	3	3	3	3	3	3	3	3	3	3
05-103-05337	-108.783	40.0748	1	1	1	1	1	1	1	1	3	3	3	3	3	3	3	3	3	3	3	3	3	3	3
05-083-06514	-108.783	37.3529	1	1	1	1	1	1	1	1	3	1	1	1	1	1	1	1	1	1	1	1	1	0	0
05-103-09535	-108.782	39.8316	0	1	1	1	1	1	1	1	3	3	3	3	3	3	3	3	3	3	3	3	3	3	3
05-103-10056	-108.782	39.7337	0	0	0	0	0	0	0	0	0	3	3	3	3	3	3	3	3	3	3	3	3	3	3
05-103-09652	-108.782	39.7341	0	0	1	1	1	1	1	1	3	3	3	3	3	3	3	3	3	3	3	3	3	3	3
05-103-40007	-108.782	40.0708	1	1	1	1	1	1	1	1	3	3	3	3	3	2	0	0	0	0	0	0	0	0	0
05-103-05323	-108.781	40.0686	1	1	1	1	1	1	1	1	3	3	3	3	3	3	3	3	1	3	3	3	3	3	3
05-103-07136	-108.781	39.8571	1	1	1	1	1	1	1	1	3	3	3	3	3	3	3	3	3	1	0	0	0	0	0
05-103-09420	-108.78	39.848	1	1	1	1	1	1	1	1	3	3	3	3	3	3	3	3	3	3	3	3	3	3	3
05-033-06158	-108.78	37.6601	0	0	0	0	0	0	0	0	0	0	0	0	0	0	0	0	0	0	0	0	0	3	1
05-103-09324	-108.78	39.8134	1	1	1	1	1	1	1	1	3	3	3	3	3	3	3	3	3	3	3	3	3	3	3
05-103-05424	-108.78	40.085	1	1	1	1	1	1	1	1	1	1	1	1	1	1	1	1	1	1	1	3	3	3	3
05-103-07745	-108.78	39.7528	1	1	1	1	1	1	1	1	3	1	1	1	3	1	1	1	3	3	3	1	1	1	0
05-103-09321	-108.78	39.8209	1	1	1	1	1	1	1	1	3	3	3	3	3	3	3	3	3	3	3	3	3	3	3
05-103-09422	-108.78	39.8441	1	1	1	1	1	1	1	1	3	3	1	1	1	1	1	1	0	0	0	0	0	0	0
05-103-07120	-108.78	39.8356	1	1	1	1	1	1	1	1	3	3	3	3	3	3	3	3	3	3	3	3	3	3	3
05-103-09683	-108.78	39.8133	0	0	0	0	0	0	0	0	3	3	3	3	3	3	3	3	3	1	1	1	1	1	1
05-103-08425	-108.78	39.9736	1	1	1	1	1	1	1	1	3	3	3	3	3	3	3	3	3	3	3	3	3	3	3
05-103-07748	-108.78	40.0859	1	1	1	1	1	1	1	1	3	3	3	3	3	3	3	3	3	3	3	3	3	3	3
05-103-07511	-108.78	39.7469	1	1	1	1	1	1	1	1	1	1	1	1	1	1	1	1	1	1	1	3	3	1	1
05-103-07790	-108.78	40.1159	1	1	1	1	1	1	1	1	3	3	3	3	3	3	3	3	3	3	3	3	3	3	3
05-103-07942	-108.78	40.0832	1	1	1	1	1	1	1	1	3	3	3	3	3	3	3	3	3	3	3	3	3	3	3
05-103-07636	-108.78	40.1123	1	1	1	1	1	1	1	1	1	3	1	1	1	1	1	1	1	1	1	1	3	1	1
05-081-07298	-108.78	40.9371	0	0	0	0	0	0	0	0	0	0	0	0	0	0	0	3	3	3	3	3	3	3	3
05-103-08613	-108.78	40.1057	1	1	1	1	1	1	1	1	3	3	3	3	3	3	3	1	1	1	1	3	3	3	3
05-103-07773	-108.78	39.9078	1	1	1	1	1	1	1	1	1	3	3	3	1	1	1	1	1	1	1	0	0	0	0
05-103-08469	-108.78	39.9532	1	1	1	1	1	1	1	1	3	3	3	3	3	3	3	3	3	3	3	3	3	3	3
05-103-08499	-108.779	39.9817	1	1	1	1	1	1	1	1	1	1	1	1	1	1	1	3	3	3	3	3	3	3	3
05-103-05095	-108.779	39.8278	0	0	0	0	0	0	0	0	2	2	2	3	3	3	3	3	3	3	3	3	3	3	3
05-103-08251	-108.779	39.8735	1	1	1	1	1	1	1	1	1	1	3	3	3	3	3	3	3	3	3	3	3	3	3
05-103-07062	-108.779	39.8641	1	1	1	1	1	1	1	1	3	3	3	3	3	3	3	3	3	3	3	3	3	1	1
05-103-07775	-108.779	39.8938	1	1	1	1	1	1	1	1	3	3	3	3	3	3	3	3	3	3	3	3	3	3	3
05-103-07774	-108.779	39.9019	1	1	1	1	1	1	1	1	1	3	3	3	3	3	1	1	1	1	1	1	1	0	0
05-103-06436	-108.778	40.0772	1	1	1	1	1	1	1	1	3	3	3	3	3	3	3	3	3	3	3	0	0	0	0
05-103-09990	-108.778	39.8162	0	0	0	0	0	0	0	0	1	3	3	3	3	3	3	3	3	3	3	3	3	3	3
05-103-08288	-108.778	39.959	1	1	1	1	1	1	1	1	3	3	3	3	3	3	3	3	3	3	3	3	3	3	3
05-103-09934	-108.778	39.8165	0	0	0	0	0	0	0	0	1	3	3	3	3	3	3	3	3	3	3	3	3	3	3
05-103-08440	-108.778	39.9499	1	1	1	1	1	1	1	1	3	3	3	3	3	3	3	3	3	3	3	3	3	3	3
05-103-08286	-108.778	39.9659	1	1	1	1	1	1	1	1	3	3	3	3	3	3	3	3	3	3	3	3	3	3	3
05-103-07788	-108.778	40.09	1	1	1	1	1	1	1	1	3	3	3	3	3	3	3	3	3	3	3	3	3	3	3
05-103-07983	-108.777	39.7104	1	1	1	1	1	1	1	1	3	3	3	3	3	3	3	3	3	3	3	3	3	3	3
05-103-08151	-108.777	39.8882	1	1	1	1	1	1	1	1	3	3	3	3	3	3	3	3	3	3	3	3	3	3	3
05-103-09302	-108.777	39.8303	1	1	1	1	1	1	1	1	3	3	3	3	3	3	3	3	3	3	3	3	3	3	3
05-103-07137	-108.777	39.8407	1	1	1	1	1	1	1	1	3	3	3	3	3	3	3	3	3	3	3	3	1	1	1
05-103-05017	-108.777	39.7286	1	1	1	1	1	1	1	1	3	3	3	3	3	3	3	1	1	1	1	1	1	0	0
05-045-06008	-108.777	39.6374	1	1	1	1	1	1	1	1	3	3	3	3	3	3	3	3	3	3	3	3	3	3	3
05-103-09718	-108.777	39.7289	0	0	0	1	1	1	1	1	3	3	3	3	3	3	3	3	3	3	3	3	3	3	3
05-103-07826	-108.777	40.1048	1	1	1	1	1	1	1	1	3	0	0	0	0	0	0	0	0	0	0	0	0	0	0
05-033-06144	-108.776	37.6471	0	0	0	0	0	0	0	0	0	0	0	0	0	0	0	0	0	1	3	3	3	3	3
05-103-07654	-108.776	39.8223	1	1	1	1	1	1	1	1	3	3	3	3	3	3	3	3	3	3	3	3	3	3	3
05-103-05313	-108.776	40.0705	1	1	1	1	1	1	1	1	3	3	3	3	3	3	3	3	3	3	3	3	3	3	3
05-083-06160	-108.776	37.4694	0	0	0	0	0	0	0	0	2	2	2	2	2	2	2	2	2	2	2	2	0	0	0
05-103-08447	-108.776	39.9181	1	1	1	1	1	1	1	1	3	3	3	3	3	3	3	3	3	3	3	3	3	3	3
05-103-08758	-108.776	40.1083	1	1	1	1	1	1	1	1	1	1	1	3	3	3	2	0	0	0	0	0	0	0	0
05-103-07112	-108.775	39.8507	1	1	1	1	1	1	1	1	3	3	1	1	1	0	0	0	0	0	0	0	0	0	0
05-103-09730	-108.775	39.8711	0	0	0	0	1	1	1	1	3	3	3	3	3	3	3	3	3	3	3	3	3	3	3
05-103-09418	-108.775	39.8559	1	1	1	1	1	1	1	1	3	3	3	3	3	3	3	3	3	3	3	3	3	3	3
05-103-08668	-108.775	40.1123	1	1	1	1	1	1	1	1	3	3	3	3	3	3	3	1	1	1	1	3	3	3	3
05-103-09426	-108.775	39.8382	1	1	1	1	1	1	1	1	3	3	3	3	3	3	3	3	3	3	3	3	3	3	3
05-103-06041	-108.775	40.0688	1	1	1	1	1	1	1	1	3	3	3	3	3	1	1	1	1	1	1	1	1	1	1
05-103-05309	-108.775	40.0693	1	1	1	1	1	1	1	1	1	1	1	1	1	1	1	1	1	1	1	1	1	3	3
05-103-07319	-108.775	40.0706	1	1	1	1	1	1	1	1	3	3	1	1	1	1	0	0	0	0	0	0	0	0	0
05-103-08943	-108.775	40.0739	1	1	1	1	1	1	1	1	1	3	1	0	0	0	0	0	0	0	0	0	0	0	0
05-103-07381	-108.775	40.0716	1	1	1	1	1	1	1	1	3	3	1	1	1	1	1	1	0	0	0	0	0	0	0
05-103-07997	-108.774	40.0868	1	1	1	1	1	1	1	1	3	3	3	3	3	3	3	3	3	3	3	3	3	3	3
05-103-07181	-108.774	40.0731	1	1	1	1	1	1	1	1	3	3	3	3	3	3	3	3	3	3	3	3	3	3	3
05-103-09416	-108.774	39.8627	1	1	1	1	1	1	1	1	3	3	3	3	3	3	3	3	3	3	3	3	3	3	3
05-103-09423	-108.774	39.8455	1	1	1	1	1	1	1	1	3	3	3	3	3	3	3	3	3	3	3	3	3	3	3
05-103-09696	-108.774	39.8123	0	0	0	1	1	1	1	1	3	3	3	3	3	3	3	1	1	1	1	1	1	0	0
05-103-07019	-108.774	40.0707	1	1	1	1	1	1	1	1	3	3	3	3	3	3	3	3	3	1	1	0	0	0	0
05-103-09527	-108.774	39.8128	0	1	1	1	1	1	1	1	3	3	3	3	3	3	3	3	3	3	3	3	3	3	3
05-103-05307	-108.773	40.0693	1	1	1	1	1	1	1	1	1	1	1	1	1	1	1	1	1	1	1	1	3	3	3
05-103-07111	-108.773	40.0722	1	1	1	1	1	1	1	1	3	3	3	3	3	3	3	3	3	1	1	0	0	0	0
05-103-05085	-108.773	39.8172	0	0	0	0	0	0	0	0	2	3	3	3	3	3	3	3	3	3	3	3	3	3	3
05-103-05302	-108.773	40.0688	1	1	1	1	1	1	1	1	3	3	0	0	0	0	0	0	0	0	0	0	0	0	0
05-103-09424	-108.773	39.8351	1	1	1	1	1	1	1	1	3	3	3	3	3	3	3	3	3	3	3	3	3	3	3
05-103-08022	-108.773	40.0977	1	1	1	1	1	1	1	1	1	1	3	3	3	3	3	3	3	3	3	3	3	3	3
05-033-06146	-108.773	37.6328	0	0	0	0	0	0	0	0	0	0	0	0	0	0	0	0	0	0	3	3	3	3	3
05-103-09727	-108.772	39.7307	0	0	0	1	1	1	1	1	3	3	3	3	3	3	1	1	1	1	1	1	1	0	0
05-103-05988	-108.772	39.96	1	1	1	1	1	1	1	1	3	1	1	1	0	0	0	0	0	0	0	0	0	0	0
05-103-60014	-108.772	40.0725	1	1	1	1	1	1	1	1	3	3	3	3	3	3	3	3	3	3	3	3	3	3	3
05-103-10015	-108.772	39.8264	0	0	0	0	0	0	0	0	0	3	3	3	3	3	3	3	3	3	3	3	3	3	3
05-103-08991	-108.772	39.8702	1	1	1	1	1	1	1	1	3	3	3	3	3	3	3	3	3	3	3	3	3	3	3
[truncated: 103,582 more rows]
